# Supplementary material for: MITF and c-Jun antagonism interconnects melanoma dedifferentiation with pro-inflammatory cytokine responsiveness and myeloid cell recruitment
Source: Nat Commun. 2015 Nov 4;6:8755. doi: 10.1038/ncomms9755 (PMC4659938; doi:10.1038/ncomms9755)
Supplement: Supplementary Data 1 — Gene symbol list of the TNF response gene set determined from human melanoma cell line panel (GSE51221) treated with TNF-alpha (72 hours) or left untreated. [file ncomms9755-s2.xlsx]

## Sheet: Supplementary Data 1
Supplementary Data 1. TNF response gene set determined from human melanoma cell line panel (GSE51221) treated with TNF-alpha (72 hours) or left untreated
Related to Figure 1
Gene_Symbols
NCEH1
ABTB1
ACOT7
ADAMTS1
ADAMTS5
ADAMTS9
ADAP1
AOX1
APBA3
APOL3
ASPHD1
BCL3
BEX1
BIRC2
BIRC3
BMP2
BTBD16
C10orf10
C15orf48
C15orf52
SERTAD4-AS1
C1QTNF1
C1R
C1S
LINC00161
C3
FDCSP
C5orf46
C6orf58
FAM167A
C8orf4
CCL2
CCL20
NA
CCL3L3
CCL5
CD70
CD74
CD82
CD83
CDH19
CFB
CFLAR
CHST15
CLCF1
CLDN1
CNTNAP1
COL22A1
COL5A3
CRTAC1
CSF2
CTSS
CXCL1
CXCL10
CXCL2
CYB5R2
CYP4B1
CYR61
DDX58
DHX58
DKK1
DNER
DRAM1
EBI3
EMR1
ESM1
F3
FABP6
FAM19A3
FCRLA
MYOF
FLT3LG
FMNL3
FN1
FSTL3
GALNT18
GFPT2
GLIPR1
HCAR3
HBEGF
HHEX
HLA-B
HLA-A
HLA-H
HMGA2
RAB27B
HSD11B1
ICAM1
ICAM4
IFI27
IFI44
IFI44L
IFI6
IFIH1
IGFBP3
IGFN1
IKBKE
IL1A
IL1B
IL24
IL27RA
IL32
IL4I1
IL4R
IL6
IL7R
IL8
IDO1
IQCD
IRAK2
IRF1
IRF7
IRF9
ISG15
ITGA1
ITGA5
ITGB8
JAM2
JUNB
KIAA1199
KRT6B
KRT7
KRT81
KYNU
LAMB3
LCP1
LIF
NEURL3
LMO2
MAN1C1
LINC00944
MIR100HG
LINC00623
LOC730256
LOX
LSAMP
MAFF
MAMLD1
MAP1B
MAP3K8
MARCH4
MGLL
MIR1275
MIR21
MIR302C
MMP1
MMP9
MSC
MT1G
MT1IP
NAMPT
NFE2L3
NFKB1
NFKB2
NFKBIA
NFKBIE
NGFR
NLRP3
NPTX1
NR4A2
NRP1
NT5E
NTM
NUAK2
OAS1
OAS2
OAS3
OASL
OPTN
PARP10
PARP12
PARP14
PI3
GSAP
PLA2G4C
PLAUR
PMAIP1
PMEPA1
PNLIPRP3
PPP4R4
PSMB9
PTGS2
PTX3
RARRES3
RASSF4
RELB
RFTN1
RHBDF2
RIPK2
RRAS
S100A3
SAA1
SCG5
SDC4
SEC14L5
SEMA3C
SERPINA1
SERPINB2
SERPINB8
SERPIND1
SERPINE1
SERTAD4
SHISA2
SLC15A3
SLC22A4
SLC25A24
SLC2A6
SNORA1
SOD2
SP100
SQRDL
SRGN
STX11
TAP1
TAPBP
TFPI
TGFBI
TGM2
THBS1
TLR7
TMEM132A
TMEM158
TNFAIP3
TNFRSF10B
TNFRSF11B
TNFRSF9
TNIP1
TNIP3
TRAF1
UBA7
UBD
VCAM1
VEGFC
WWC1
ZC3H12A
ZMIZ2
ZP4
ZSWIM4
