# Supplementary material for: MITF and c-Jun antagonism interconnects melanoma dedifferentiation with pro-inflammatory cytokine responsiveness and myeloid cell recruitment
Source: Nat Commun. 2015 Nov 4;6:8755. doi: 10.1038/ncomms9755 (PMC4659938; doi:10.1038/ncomms9755)
Supplement: Supplementary Data 2 — List of genes (gene probes) and Pearson correlation values negatively correlating with the TNF response gene signature in the BROAD melanoma cell line panel. [file ncomms9755-s3.xlsx]

## Sheet: Supplementary Data 2
Supplementary Data 2. Identification of genes negatively correlating with the TNF response gene signature in the BROAD melanoma cell line panel (n=88) by Pearson correlation analysis.
Genes highlighted in brown (among the top50 negatively correlated genes) indicate bona fide MITF targets that play a role in pigmentation
Related to Figure 1e.
Affy_ProbeID	Pearson_cor_with_TNF_response_gene_set	Gene_Symbol
207233_s_at	-0.840702	MITF
206427_s_at	-0.821942	MLANA
206426_at	-0.818353	MLANA
210964_s_at	-0.806626	GYG2
203397_s_at	-0.80445	GALNT3
204252_at	-0.793333	CDK2
219121_s_at	-0.782771	ESRP1
210963_s_at	-0.781289	GYG2
203775_at	-0.780703	SLC25A13
215695_s_at	-0.779513	GYG2
214475_x_at	-0.773167	CAPN3
218402_s_at	-0.770892	HPS4
209848_s_at	-0.770861	PMEL
204040_at	-0.768245	RNF144A
222116_s_at	-0.767053	TBC1D16
54037_at	-0.765476	HPS4
209169_at	-0.765357	GPM6B
210944_s_at	-0.764673	CAPN3
211890_x_at	-0.76347	CAPN3
209168_at	-0.760732	GPM6B
213355_at	-0.754494	ST3GAL6
218640_s_at	-0.742546	PLEKHF2
200793_s_at	-0.742235	ACO2
204995_at	-0.740086	CDK5R1
200657_at	-0.740037	SLC25A5
210942_s_at	-0.738647	ST3GAL6
220245_at	-0.738631	SLC45A2
212686_at	-0.736301	PPM1H
207469_s_at	-0.730797	PIR
216513_at	-0.72973	DCT
221644_s_at	-0.727126	SLC45A2
212510_at	-0.715229	GPD1L
204271_s_at	-0.714255	EDNRB
209354_at	-0.713731	TNFRSF14
213902_at	-0.71309	ASAH1
203632_s_at	-0.712991	GPRC5B
206701_x_at	-0.712604	EDNRB
205862_at	-0.710559	GREB1
220038_at	-0.710061	NA
221523_s_at	-0.709782	RRAGD
206630_at	-0.709547	TYR
209681_at	-0.709416	SLC19A2
222153_at	-0.708817	MYEF2
205337_at	-0.707151	DCT
209170_s_at	-0.707099	GPM6B
203348_s_at	-0.703623	ETV5
209167_at	-0.702952	GPM6B
211515_s_at	-0.702439	DSTYK
208914_at	-0.702048	GGA2
200978_at	-0.70012	MDH1
201362_at	-0.699747	IVNS1ABP
203723_at	-0.69858	ITPKB
208949_s_at	-0.697363	LGALS3
219412_at	-0.697166	RAB38
204973_at	-0.696533	GJB1
211804_s_at	-0.696487	CDK2
216512_s_at	-0.695856	DCT
203685_at	-0.69557	BCL2
219648_at	-0.695071	MREG
202486_at	-0.694631	AFG3L2
202825_at	-0.69403	SLC25A4
206245_s_at	-0.693379	IVNS1ABP
214663_at	-0.693317	DSTYK
213772_s_at	-0.692702	GGA2
201363_s_at	-0.692397	IVNS1ABP
215028_at	-0.692305	SEMA6A
212807_s_at	-0.689577	SORT1
210138_at	-0.688212	RGS20
205338_s_at	-0.688089	DCT
203139_at	-0.687587	DAPK1
203349_s_at	-0.687274	ETV5
205348_s_at	-0.68716	DYNC1I1
204266_s_at	-0.68665	CHKA
214582_at	-0.684601	PDE3B
221524_s_at	-0.684073	RRAGD
211052_s_at	-0.682002	TBCD
213246_at	-0.680707	TMEM251
219408_at	-0.680423	PRMT7
204328_at	-0.67935	TMC6
217874_at	-0.678566	SUCLG1
38069_at	-0.678451	CLCN7
220451_s_at	-0.676839	BIRC7
212281_s_at	-0.676199	TMEM97
221620_s_at	-0.675468	APOO
201674_s_at	-0.674525	AKAP1
209123_at	-0.674524	QDPR
47550_at	-0.673933	LZTS1
213911_s_at	-0.671845	H2AFZ
202070_s_at	-0.671667	IDH3A
202479_s_at	-0.670688	TRIB2
219265_at	-0.670462	MOB3B
204273_at	-0.670414	EDNRB
218102_at	-0.670289	DERA
204305_at	-0.66974	MIPEP
219217_at	-0.669561	NARS2
212282_at	-0.667804	TMEM97
53987_at	-0.667087	RANBP10
210658_s_at	-0.66631	GGA2
212096_s_at	-0.66628	MTUS1
213843_x_at	-0.665759	SLC6A8
213587_s_at	-0.663113	ATP6V0E2
216375_s_at	-0.66282	ETV5
204233_s_at	-0.662815	CHKA
210980_s_at	-0.661981	ASAH1
203651_at	-0.661824	ZFYVE16
209485_s_at	-0.661704	OSBPL1A
212095_s_at	-0.661354	MTUS1
202478_at	-0.661082	TRIB2
218890_x_at	-0.661019	MRPL35
203853_s_at	-0.660421	GAB2
209843_s_at	-0.658692	SOX10
213478_at	-0.657919	KAZN
202188_at	-0.657759	NUP93
212093_s_at	-0.656483	MTUS1
217973_at	-0.656034	DCXR
209498_at	-0.655159	CEACAM1
218971_s_at	-0.65496	WDR91
200831_s_at	-0.654662	SCD
213702_x_at	-0.654461	ASAH1
207144_s_at	-0.654157	CITED1
208647_at	-0.652095	FDFT1
217972_at	-0.652047	CHCHD3
201662_s_at	-0.651891	ACSL3
205512_s_at	-0.651799	AIFM1
220941_s_at	-0.651433	C21orf91
206696_at	-0.649981	GPR143
213638_at	-0.649752	PHACTR1
221744_at	-0.649515	DCAF7
200832_s_at	-0.649055	SCD
212279_at	-0.648682	TMEM97
220454_s_at	-0.647779	SEMA6A
203663_s_at	-0.647309	COX5A
36830_at	-0.64709	MIPEP
200958_s_at	-0.646952	SDCBP
213923_at	-0.646478	RAP2B
207183_at	-0.646445	GPR19
201651_s_at	-0.64625	PACSIN2
209569_x_at	-0.644892	NSG1
205376_at	-0.64385	INPP4B
201533_at	-0.643406	CTNNB1
216222_s_at	-0.642979	MYO10
203931_s_at	-0.642962	MRPL12
201819_at	-0.642077	SCARB1
213361_at	-0.641977	TDRD7
204467_s_at	-0.641774	SNCA
209072_at	-0.639491	MBP
202929_s_at	-0.639127	DDT
201976_s_at	-0.639025	MYO10
211883_x_at	-0.638667	CEACAM1
204633_s_at	-0.637877	RPS6KA5
221802_s_at	-0.637458	KIAA1598
211889_x_at	-0.637138	CEACAM1
201675_at	-0.636942	AKAP1
201569_s_at	-0.636779	SAMM50
201248_s_at	-0.636586	SREBF2
205413_at	-0.636144	MPPED2
221532_s_at	-0.635944	WDR61
209238_at	-0.635861	STX3
212694_s_at	-0.635699	PCCB
208591_s_at	-0.635511	PDE3B
214958_s_at	-0.635415	TMC6
205486_at	-0.634979	TESK2
221809_at	-0.634553	RANBP10
209380_s_at	-0.634258	ABCC5
217868_s_at	-0.633121	METTL9
212277_at	-0.632295	MTMR4
210854_x_at	-0.632097	SLC6A8
214268_s_at	-0.63154	MTMR4
201322_at	-0.631296	ATP5B
207507_s_at	-0.630774	ATP5G3
202314_at	-0.630675	NA
221189_s_at	-0.630299	TARS2
218829_s_at	-0.629956	CHD7
205664_at	-0.629715	KIN
218931_at	-0.629462	RAB17
200853_at	-0.62937	H2AFZ
218529_at	-0.628461	CD320
205694_at	-0.628159	TYRP1
201661_s_at	-0.627758	ACSL3
212372_at	-0.627662	MYH10
205340_at	-0.627364	ZBTB24
204562_at	-0.627301	IRF4
208089_s_at	-0.626495	TDRD3
207808_s_at	-0.62554	PROS1
213460_x_at	-0.625105	NSUN5P2
201193_at	-0.624472	IDH1
210950_s_at	-0.624217	FDFT1
203259_s_at	-0.624177	HDDC2
221210_s_at	-0.623992	NPL
204819_at	-0.623918	FGD1
218981_at	-0.623713	ACN9
212070_at	-0.623554	GPR56
212117_at	-0.623429	NA
201570_at	-0.623062	SAMM50
211546_x_at	-0.622706	SNCA
219464_at	-0.622594	CA14
207091_at	-0.622059	P2RX7
211162_x_at	-0.622007	SCD
207508_at	-0.621784	ATP5G3
211971_s_at	-0.621225	LRPPRC
221531_at	-0.621197	WDR61
207621_s_at	-0.62105	PEMT
214039_s_at	-0.620946	LAPTM4B
203454_s_at	-0.620254	ATOX1
201764_at	-0.619932	TMEM106C
213096_at	-0.6196	TMCC2
212456_at	-0.619161	CLUH
219218_at	-0.619011	BAHCC1
208029_s_at	-0.618926	LAPTM4B
221689_s_at	-0.617811	PIGP
212829_at	-0.61775	PIP4K2A
220116_at	-0.617437	KCNN2
212632_at	-0.617163	STX7
204974_at	-0.617105	RAB3A
205458_at	-0.616	MC1R
213067_at	-0.615933	MYH10
203206_at	-0.615698	FAM53B
202111_at	-0.615679	SLC4A2
204603_at	-0.615522	EXO1
220948_s_at	-0.615327	ATP1A1
204527_at	-0.615166	MYO5A
215812_s_at	-0.614575	NA
205945_at	-0.614245	IL6R
206576_s_at	-0.613996	CEACAM1
222317_at	-0.613485	PDE3B
211603_s_at	-0.613374	ETV4
201660_at	-0.613371	ACSL3
212631_at	-0.611772	STX7
209514_s_at	-0.61151	RAB27A
203033_x_at	-0.611198	FH
214100_x_at	-0.611187	NSUN5P1
218059_at	-0.610793	ZNF706
200663_at	-0.610521	CD63
209570_s_at	-0.610272	NSG1
214449_s_at	-0.61004	RHOQ
208913_at	-0.609937	GGA2
212664_at	-0.609801	TUBB4A
210198_s_at	-0.609709	PLP1
204466_s_at	-0.60961	SNCA
206617_s_at	-0.609096	RENBP
213842_x_at	-0.608639	NA
213670_x_at	-0.608599	NSUN5P1
213738_s_at	-0.608274	ATP5A1
213140_s_at	-0.608213	SS18L1
218500_at	-0.607813	THEM6
218447_at	-0.607439	CMC2
200980_s_at	-0.607364	PDHA1
212218_s_at	-0.607134	FASN
212959_s_at	-0.606177	GNPTAB
212797_at	-0.605777	SORT1
204654_s_at	-0.605661	TFAP2A
221516_s_at	-0.605621	SMCR7L
211708_s_at	-0.605313	SCD
210625_s_at	-0.604847	AKAP1
204593_s_at	-0.604553	SMCR7L
214434_at	-0.604419	HSPA12A
221504_s_at	-0.604021	ATP6V1H
214028_x_at	-0.603886	TDRD3
210951_x_at	-0.603879	RAB27A
212120_at	-0.602777	RHOQ
200955_at	-0.602769	IMMT
203669_s_at	-0.60276	DGAT1
205698_s_at	-0.602617	MAP2K6
203631_s_at	-0.602523	GPRC5B
207827_x_at	-0.602037	SNCA
214170_x_at	-0.601058	FH
204086_at	-0.599416	PRAME
218741_at	-0.598565	CENPM
204262_s_at	-0.59795	PSEN2
203458_at	-0.597526	SPR
209842_at	-0.596709	SOX10
212122_at	-0.596382	RHOQ
206441_s_at	-0.596048	COMMD4
204137_at	-0.595623	GPR137B
218857_s_at	-0.595194	ASRGL1
208158_s_at	-0.595074	OSBPL1A
211373_s_at	-0.594755	PSEN2
213235_at	-0.594532	KNOP1
218722_s_at	-0.594462	CCDC51
204484_at	-0.594236	PIK3C2B
212098_at	-0.594215	MGAT5
218866_s_at	-0.593389	POLR3K
213237_at	-0.593021	KNOP1
221865_at	-0.592848	C9orf91
217871_s_at	-0.59268	MIF
209992_at	-0.592251	PFKFB2
202947_s_at	-0.591867	GYPC
212383_at	-0.591849	ATP6V0A1
207323_s_at	-0.591315	MBP
201178_at	-0.591116	FBXO7
218464_s_at	-0.59104	FAM222B
211615_s_at	-0.590955	LRPPRC
215185_at	-0.590944	NA
216092_s_at	-0.590863	SLC7A8
203457_at	-0.590587	STX7
216607_s_at	-0.58976	NA
218845_at	-0.588776	DUSP22
220425_x_at	-0.588773	NA
212247_at	-0.588438	NUP205
209235_at	-0.588301	CLCN7
215380_s_at	-0.587914	GGCT
212402_at	-0.586909	ZC3H13
211960_s_at	-0.586699	RAB7A
218585_s_at	-0.586167	DTL
210136_at	-0.585657	MBP
211514_at	-0.585433	DSTYK
200903_s_at	-0.585271	AHCY
218270_at	-0.585045	MRPL24
202752_x_at	-0.584618	SLC7A8
205881_at	-0.584572	ZNF74
218653_at	-0.584549	SLC25A15
213370_s_at	-0.584045	SFMBT1
201303_at	-0.584008	EIF4A3
208644_at	-0.583972	PARP1
213385_at	-0.583955	CHN2
205963_s_at	-0.583951	DNAJA3
204653_at	-0.583429	TFAP2A
221961_at	-0.583274	CLCN7
211752_s_at	-0.582818	NDUFS7
216253_s_at	-0.58258	PARVB
202077_at	-0.581681	NDUFAB1
210073_at	-0.581372	ST8SIA1
34764_at	-0.581345	LARS2
218897_at	-0.58104	TMEM177
206704_at	-0.580957	CLCN5
202124_s_at	-0.580602	TRAK2
202421_at	-0.580593	IGSF3
222217_s_at	-0.580226	SLC27A3
218124_at	-0.579981	RETSAT
221069_s_at	-0.579824	TACO1
210943_s_at	-0.579461	LYST
216874_at	-0.579218	LOC100505498
200658_s_at	-0.578793	PHB
207671_s_at	-0.578673	BEST1
220598_at	-0.577858	CARD14
217329_x_at	-0.577836	NA
213945_s_at	-0.577241	NUP210
219042_at	-0.577217	LZTS1
41220_at	-0.577171	SEPT9
204542_at	-0.576895	ST6GALNAC2
202761_s_at	-0.576076	SYNE2
213008_at	-0.576	FANCI
212119_at	-0.575854	RHOQ
213133_s_at	-0.575803	GCSH
217932_at	-0.575785	MRPS7
205223_at	-0.575276	DEPDC5
213773_x_at	-0.574931	NSUN5
204635_at	-0.574893	RPS6KA5
212448_at	-0.574871	NEDD4L
201740_at	-0.574797	NDUFS3
218342_s_at	-0.574413	ERMP1
218376_s_at	-0.574148	MICAL1
206582_s_at	-0.574123	GPR56
221792_at	-0.57378	RAB6B
205498_at	-0.573761	GHR
47553_at	-0.573233	DFNB31
201276_at	-0.573039	RAB5B
213608_s_at	-0.572928	SRRD
212445_s_at	-0.572543	NEDD4L
213995_at	-0.572532	ATP5S
219819_s_at	-0.572462	MRPS28
221558_s_at	-0.572299	LEF1
218202_x_at	-0.572262	MRPL44
206498_at	-0.572248	OCA2
218271_s_at	-0.571623	PARL
210613_s_at	-0.571605	SYNGR1
209515_s_at	-0.571218	RAB27A
201816_s_at	-0.57112	GBAS
201535_at	-0.570356	UBL3
212688_at	-0.570352	PIK3CB
212731_at	-0.569863	ANKRD46
213564_x_at	-0.569837	LDHB
205433_at	-0.569646	BCHE
209132_s_at	-0.569449	COMMD4
202260_s_at	-0.569327	STXBP1
213533_at	-0.568713	NSG1
200028_s_at	-0.568036	STARD7
203433_at	-0.567892	NA
220789_s_at	-0.567418	NA
220994_s_at	-0.566636	STXBP6
203299_s_at	-0.566513	AP1S2
208915_s_at	-0.566331	GGA2
201195_s_at	-0.565888	SLC7A5
219915_s_at	-0.565286	SLC16A10
218099_at	-0.565018	TEX2
202920_at	-0.565012	ANK2
202309_at	-0.564919	MTHFD1
215322_at	-0.564589	LONRF1
211569_s_at	-0.564173	HADH
203167_at	-0.563325	TIMP2
219002_at	-0.563206	FASTKD1
206256_at	-0.562994	CPN1
217895_at	-0.562958	PTCD3
209625_at	-0.562944	PIGH
32502_at	-0.562764	GDPD5
212719_at	-0.562719	PHLPP1
201115_at	-0.562589	POLD2
222338_x_at	-0.562485	NA
213245_at	-0.562423	ADCY1
211961_s_at	-0.562155	RAB7A
209827_s_at	-0.561994	IL16
201216_at	-0.561448	ERP29
201030_x_at	-0.561375	LDHB
219020_at	-0.560656	HS1BP3
217956_s_at	-0.560656	ENOPH1
204615_x_at	-0.560592	IDI1
218372_at	-0.560484	MED9
202110_at	-0.56046	COX7B
221031_s_at	-0.560345	APOLD1
204638_at	-0.55995	ACP5
206479_at	-0.559917	TRPM1
216059_at	-0.559868	PAX3
212825_at	-0.559711	PAXIP1
210977_s_at	-0.559401	HSF4
213371_at	-0.55938	LDB3
212811_x_at	-0.558993	SLC1A4
209658_at	-0.558829	CDC16
211774_s_at	-0.558702	MMACHC
201284_s_at	-0.558489	APEH
202872_at	-0.558454	ATP6V1C1
204015_s_at	-0.558246	DUSP4
212737_at	-0.557939	GM2A
219372_at	-0.557929	IFT81
217337_at	-0.557632	NA
216986_s_at	-0.557324	IRF4
204183_s_at	-0.556945	ADRBK2
209610_s_at	-0.556443	SLC1A4
207040_s_at	-0.556382	ST13
220321_s_at	-0.556209	CCDC121
221882_s_at	-0.556047	TMEM8A
221552_at	-0.55526	ABHD6
203099_s_at	-0.555019	CDYL
203515_s_at	-0.554757	PMVK
219530_at	-0.554646	PALB2
208881_x_at	-0.554511	IDI1
208369_s_at	-0.554446	GCDH
208660_at	-0.554309	CS
217900_at	-0.554266	IARS2
219082_at	-0.554126	NA
202896_s_at	-0.553957	SIRPA
201534_s_at	-0.553215	UBL3
219061_s_at	-0.552947	LAGE3
217781_s_at	-0.5527	ZNF106
221002_s_at	-0.552585	TSPAN14
205231_s_at	-0.552558	EPM2A
203304_at	-0.552551	BAMBI
203315_at	-0.552523	NCK2
212534_at	-0.552308	ZNF24
219120_at	-0.552029	C2orf44
207680_x_at	-0.551948	PAX3
202001_s_at	-0.551565	NDUFA6
219119_at	-0.551269	NAA38
205086_s_at	-0.551032	NCAPH2
212502_at	-0.550786	ADO
200807_s_at	-0.550626	HSPD1
218956_s_at	-0.550522	NA
203711_s_at	-0.550081	HIBCH
57532_at	-0.549558	DVL2
209611_s_at	-0.549457	SLC1A4
213335_s_at	-0.549368	ST3GAL6
212539_at	-0.549099	CHD1L
219113_x_at	-0.548522	HSD17B14
201824_at	-0.548083	RNF14
201346_at	-0.547905	ADIPOR2
213241_at	-0.54787	PLXNC1
218152_at	-0.547204	HMG20A
202944_at	-0.547177	NAGA
217912_at	-0.547134	DUS1L
204594_s_at	-0.546896	SMCR7L
217955_at	-0.546854	BCL2L13
220488_s_at	-0.546574	BCAS3
204261_s_at	-0.546326	PSEN2
204531_s_at	-0.546284	BRCA1
201515_s_at	-0.54603	TSN
201689_s_at	-0.545636	TPD52
206469_x_at	-0.545276	AKR7A3
213343_s_at	-0.545141	GDPD5
203518_at	-0.544999	LYST
219355_at	-0.544781	CXorf57
202502_at	-0.544526	ACADM
213007_at	-0.544496	FANCI
203381_s_at	-0.54329	APOE
202797_at	-0.543242	SACM1L
206861_s_at	-0.543088	CGGBP1
204996_s_at	-0.542932	CDK5R1
203914_x_at	-0.542636	HPGD
218141_at	-0.542446	UBE2O
201998_at	-0.542259	ST6GAL1
217944_at	-0.541738	POMGNT1
211803_at	-0.54163	CDK2
208626_s_at	-0.541609	VAT1
206992_s_at	-0.541509	ATP5S
218548_x_at	-0.541506	TEX264
203300_x_at	-0.540966	AP1S2
209659_s_at	-0.540769	CDC16
204554_at	-0.540659	PPP1R3D
201903_at	-0.540273	UQCRC1
218236_s_at	-0.540067	PRKD3
214430_at	-0.539521	GLA
205095_s_at	-0.539308	ATP6V0A1
222056_s_at	-0.539097	FAHD2A
204799_at	-0.538851	ZBED4
217865_at	-0.538592	RNF130
209003_at	-0.538552	SLC25A11
220094_s_at	-0.538491	MCUR1
201036_s_at	-0.538408	HADH
205809_s_at	-0.538301	WASL
202873_at	-0.537965	ATP6V1C1
218538_s_at	-0.537754	MRS2
213129_s_at	-0.537746	GCSH
202921_s_at	-0.537314	ANK2
206864_s_at	-0.537308	HRK
201759_at	-0.537175	TBCD
202125_s_at	-0.537009	TRAK2
209093_s_at	-0.537002	NA
202069_s_at	-0.536838	IDH3A
211754_s_at	-0.536812	SLC25A17
202743_at	-0.536584	PIK3R3
217916_s_at	-0.536313	FAM49B
214742_at	-0.53603	AZI1
206653_at	-0.53591	POLR3G
214283_at	-0.535907	NA
218592_s_at	-0.535895	CECR5
200042_at	-0.535646	RTCB
36994_at	-0.535621	ATP6V0C
201827_at	-0.53517	SMARCD2
204624_at	-0.534736	ATP7B
220486_x_at	-0.534578	TMEM164
218068_s_at	-0.534417	ZNF672
51158_at	-0.534288	FAM174B
204172_at	-0.534126	CPOX
221745_at	-0.53404	DCAF7
201690_s_at	-0.533988	TPD52
205733_at	-0.533911	BLM
213449_at	-0.533423	POP1
218504_at	-0.533203	FAHD2A
219168_s_at	-0.532834	PRR5
214190_x_at	-0.53283	GGA2
201513_at	-0.532799	TSN
203095_at	-0.532769	MTIF2
217118_s_at	-0.532754	KIAA0930
203941_at	-0.53252	INTS9
218786_at	-0.532478	NT5DC3
209814_at	-0.532322	ZNF330
211084_x_at	-0.532116	PRKD3
211214_s_at	-0.532048	DAPK1
217489_s_at	-0.53181	IL6R
203517_at	-0.531772	MTX2
201035_s_at	-0.53175	HADH
216985_s_at	-0.531736	STX3
35820_at	-0.531054	GM2A
220607_x_at	-0.531044	NELFCD
218546_at	-0.531035	C1orf115
219998_at	-0.530565	LGALSL
202874_s_at	-0.530535	ATP6V1C1
222294_s_at	-0.530443	RAB27A
200954_at	-0.530062	ATP6V0C
206263_at	-0.529728	FMO4
205174_s_at	-0.529715	QPCT
212306_at	-0.52962	CLASP2
220587_s_at	-0.529552	MLST8
203785_s_at	-0.529329	DDX28
210610_at	-0.529328	CEACAM1
202717_s_at	-0.529046	CDC16
205750_at	-0.528899	BPHL
203500_at	-0.52879	GCDH
206654_s_at	-0.5285	POLR3G
218354_at	-0.528442	TRAPPC2L
206471_s_at	-0.528319	PLXNC1
221249_s_at	-0.528171	FAM117A
206724_at	-0.527974	CBX4
203098_at	-0.527924	CDYL
218756_s_at	-0.527725	DHRS11
209511_at	-0.527644	POLR2F
210074_at	-0.527612	CTSV
211630_s_at	-0.52743	GSS
45572_s_at	-0.52722	GGA1
201754_at	-0.527117	COX6C
219952_s_at	-0.526878	MCOLN1
211576_s_at	-0.526638	SLC19A1
214410_at	-0.526169	TRPM1
218069_at	-0.525531	DCTPP1
217748_at	-0.52496	ADIPOR1
205053_at	-0.524919	PRIM1
203014_x_at	-0.524902	SGSM3
204016_at	-0.524896	LARS2
221521_s_at	-0.524677	GINS2
210624_s_at	-0.52435	ILVBL
212856_at	-0.524181	GRAMD4
202618_s_at	-0.524058	MECP2
213760_s_at	-0.523425	ZNF330
205570_at	-0.523398	PIP4K2A
202675_at	-0.523222	SDHB
204149_s_at	-0.522848	GSTM4
204775_at	-0.522803	CHAF1B
200691_s_at	-0.52277	HSPA9
202187_s_at	-0.522431	PPP2R5A
222175_s_at	-0.522079	MED15
212367_at	-0.521861	FEM1B
203228_at	-0.521774	PAFAH1B3
218969_at	-0.521732	PAM16
211851_x_at	-0.521601	BRCA1
207486_x_at	-0.521455	CHN2
213374_x_at	-0.521369	HIBCH
203802_x_at	-0.521036	NSUN5
222382_x_at	-0.520899	NUP205
219133_at	-0.520862	OXSM
215415_s_at	-0.520735	LYST
213854_at	-0.520733	SYNGR1
204671_s_at	-0.520523	ANKRD6
212810_s_at	-0.520493	SLC1A4
207116_s_at	-0.519792	GAPDHS
209237_s_at	-0.519196	SLC23A2
201247_at	-0.51909	SREBF2
212421_at	-0.519048	KIAA0930
212315_s_at	-0.518811	NUP210
202809_s_at	-0.518789	INTS3
205142_x_at	-0.518663	ABCD1
207735_at	-0.518474	RNF125
215811_at	-0.518196	NA
205810_s_at	-0.517849	WASL
219148_at	-0.517841	PBK
202784_s_at	-0.517817	NNT
202025_x_at	-0.517461	ACAA1
206837_at	-0.517353	ALX1
203064_s_at	-0.516963	FOXK2
218196_at	-0.516788	OSTM1
204849_at	-0.516595	NA
206453_s_at	-0.516572	NDRG2
211685_s_at	-0.516355	NCALD
208104_s_at	-0.515977	TSC22D4
206155_at	-0.515952	ABCC2
200862_at	-0.515908	DHCR24
203046_s_at	-0.515896	TIMELESS
219299_at	-0.515862	TRMT12
215692_s_at	-0.515657	MPPED2
49452_at	-0.515565	ACACB
204695_at	-0.515541	CDC25A
218947_s_at	-0.515097	MTPAP
214681_at	-0.514881	GK
205334_at	-0.514814	S100A1
220033_at	-0.514753	NA
202726_at	-0.514651	LIG1
202528_at	-0.514527	GALE
220707_s_at	-0.51442	FOXRED2
201141_at	-0.514143	GPNMB
203674_at	-0.513654	HELZ
218167_at	-0.513489	AMZ2
204184_s_at	-0.513437	ADRBK2
202676_x_at	-0.513392	FASTK
204672_s_at	-0.512994	ANKRD6
202783_at	-0.51291	NNT
50277_at	-0.512817	GGA1
221195_at	-0.512549	RNFT1
218114_at	-0.512522	GGA1
203616_at	-0.512479	POLB
220865_s_at	-0.51243	PDSS1
204629_at	-0.512398	PARVB
201380_at	-0.511979	NA
202295_s_at	-0.511928	CTSH
219573_at	-0.511652	LRRC16A
204187_at	-0.511476	GMPR
215864_at	-0.511332	NA
207628_s_at	-0.51116	WBSCR22
201088_at	-0.510904	KPNA2
206470_at	-0.510732	PLXNC1
221692_s_at	-0.510567	MRPL34
206019_at	-0.510525	RBM19
200690_at	-0.51047	HSPA9
203217_s_at	-0.510418	ST3GAL5
200975_at	-0.510233	PPT1
221713_s_at	-0.509667	MAP6D1
208928_at	-0.509441	POR
205677_s_at	-0.509196	DLEU1
203061_s_at	-0.508411	MDC1
37965_at	-0.508207	PARVB
203039_s_at	-0.508161	NDUFS1
212482_at	-0.507987	RMND5A
207387_s_at	-0.507908	GK
218294_s_at	-0.507734	NUP50
202243_s_at	-0.507712	PSMB4
219288_at	-0.507314	C3orf14
210243_s_at	-0.507307	B4GALT3
208318_s_at	-0.507077	XYLB
204300_at	-0.506773	PET112
208767_s_at	-0.506735	LAPTM4B
215945_s_at	-0.506709	TRIM2
210492_at	-0.506198	MFAP3L
208657_s_at	-0.505862	SEPT9
221880_s_at	-0.505793	FAM174B
202895_s_at	-0.50562	SIRPA
208955_at	-0.505555	DUT
206492_at	-0.505414	FHIT
218056_at	-0.505208	BFAR
218024_at	-0.505136	MPC1
206531_at	-0.505084	DPF1
202713_s_at	-0.503423	KIAA0391
202382_s_at	-0.50335	GNPDA1
36475_at	-0.503343	GCAT
202938_x_at	-0.503323	NA
45288_at	-0.503203	ABHD6
202329_at	-0.503186	CSK
215792_s_at	-0.503139	DNAJC11
203621_at	-0.503129	NDUFB5
200692_s_at	-0.502975	HSPA9
202562_s_at	-0.502844	C14orf1
218740_s_at	-0.502754	CDK5RAP3
202740_at	-0.502728	NA
216779_at	-0.502693	CYLC1
219195_at	-0.502435	PPARGC1A
219692_at	-0.502378	KREMEN2
217867_x_at	-0.502099	BACE2
205156_s_at	-0.501937	ASIC1
202650_s_at	-0.50162	KIAA0195
203733_at	-0.501607	DEXI
40255_at	-0.501577	DDX28
218773_s_at	-0.501355	MSRB2
217534_at	-0.501184	FAM49B
203382_s_at	-0.501137	APOE
206299_at	-0.500948	FAM155B
211548_s_at	-0.500851	HPGD
202158_s_at	-0.500582	CELF2
220081_x_at	-0.500349	HSD17B7
206523_at	-0.500059	CYTH3
215155_at	-0.499959	HEXA
210127_at	-0.499743	RAB6B
212319_at	-0.499697	SGSM2
202157_s_at	-0.499665	CELF2
215411_s_at	-0.499576	TRAF3IP2
217970_s_at	-0.499516	CNOT6
219180_s_at	-0.499398	PEX26
202475_at	-0.499328	TMEM147
205007_s_at	-0.499311	CIB2
216237_s_at	-0.499305	MCM5
203402_at	-0.499107	KCNAB2
211762_s_at	-0.498699	KPNA2
218081_at	-0.498678	C20orf27
212053_at	-0.498347	PDXDC1
221235_s_at	-0.498285	TGFBRAP1
202836_s_at	-0.498057	TXNL4A
203976_s_at	-0.498032	CHAF1A
212655_at	-0.497933	ZCCHC14
207938_at	-0.497773	PI15
217560_at	-0.497735	GGA1
220773_s_at	-0.497607	GPHN
217191_x_at	-0.497082	NA
203358_s_at	-0.497054	EZH2
200972_at	-0.49704	TSPAN3
200726_at	-0.496373	PPP1CC
221928_at	-0.496342	ACACB
203738_at	-0.49612	C5orf22
216887_s_at	-0.495906	LDB3
203478_at	-0.495829	NDUFC1
220239_at	-0.495788	KLHL7
209421_at	-0.495775	MSH2
222199_s_at	-0.495759	BIN3
205986_at	-0.495751	AATK
204280_at	-0.495668	RGS14
202988_s_at	-0.495635	RGS1
201755_at	-0.495608	MCM5
213005_s_at	-0.495595	KANK1
212338_at	-0.495561	MYO1D
219418_at	-0.495514	NA
219783_at	-0.495471	SLC35F6
210975_x_at	-0.495461	FASTK
218027_at	-0.495233	MRPL15
208972_s_at	-0.495123	ATP5G1
212309_at	-0.49509	CLASP2
204416_x_at	-0.494906	APOC1
209117_at	-0.494833	WBP2
204267_x_at	-0.494765	PKMYT1
202156_s_at	-0.494757	CELF2
206179_s_at	-0.494654	TPPP
202108_at	-0.494495	PEPD
206790_s_at	-0.494471	NDUFB1
201823_s_at	-0.494084	RNF14
202219_at	-0.493883	SLC6A8
201748_s_at	-0.493859	SAFB
214924_s_at	-0.493754	TRAK1
201735_s_at	-0.493406	CLCN3
201391_at	-0.493333	TRAP1
201688_s_at	-0.493302	TPD52
202342_s_at	-0.492885	TRIM2
204014_at	-0.492865	DUSP4
215479_at	-0.492773	NA
218758_s_at	-0.492532	RRP1
200783_s_at	-0.492482	STMN1
202897_at	-0.492317	SIRPA
219006_at	-0.492106	NDUFAF4
212823_s_at	-0.492026	PLEKHG3
37966_at	-0.491829	PARVB
203123_s_at	-0.49177	SLC11A2
209397_at	-0.491761	ME2
204126_s_at	-0.49141	CDC45
222346_at	-0.491387	LAMA1
209695_at	-0.491364	PTP4A3
219547_at	-0.491228	COX15
220599_s_at	-0.490976	CARD14
206999_at	-0.490938	IL12RB2
221957_at	-0.490846	PDK3
210948_s_at	-0.490709	LEF1
206376_at	-0.490372	SLC6A15
203405_at	-0.490224	PSMG1
218290_at	-0.490163	PLEKHJ1
219215_s_at	-0.49015	SLC39A4
209727_at	-0.489864	GM2A
218493_at	-0.489836	SNRNP25
219105_x_at	-0.489476	ORC6
209736_at	-0.488926	SOX13
212563_at	-0.488923	BOP1
218295_s_at	-0.488909	NUP50
203913_s_at	-0.488775	HPGD
220272_at	-0.48856	BNC2
206302_s_at	-0.488543	NA
202519_at	-0.488473	MLXIP
203247_s_at	-0.488235	ZNF24
205217_at	-0.488039	TIMM8A
218190_s_at	-0.487922	UQCR10
201066_at	-0.487906	CYC1
211755_s_at	-0.487551	ATP5F1
212884_x_at	-0.487526	APOE
200910_at	-0.487425	CCT3
205008_s_at	-0.48725	CIB2
212812_at	-0.487236	SERINC5
203759_at	-0.487107	ST3GAL4
211572_s_at	-0.487004	SLC23A2
213947_s_at	-0.48699	NUP210
216349_at	-0.486702	DGKH
217625_x_at	-0.48659	LINC00963
210589_s_at	-0.486573	GBAP1
217757_at	-0.486212	A2M
209104_s_at	-0.486152	NHP2
218161_s_at	-0.486085	CLN6
40640_at	-0.486065	NCAPH2
202943_s_at	-0.485878	NAGA
204244_s_at	-0.485747	DBF4
200818_at	-0.485727	ATP5O
213302_at	-0.485627	PFAS
219649_at	-0.485482	ALG6
206066_s_at	-0.485382	RAD51C
212213_x_at	-0.48508	OPA1
209410_s_at	-0.485049	GRB10
218397_at	-0.484899	FANCL
219578_s_at	-0.48481	CPEB1
218942_at	-0.484596	PIP4K2C
216834_at	-0.484482	RGS1
202993_at	-0.48445	ILVBL
219363_s_at	-0.484301	MTERFD1
211649_x_at	-0.484189	NA
214405_at	-0.483419	NA
209777_s_at	-0.483106	SLC19A1
219176_at	-0.482945	C2orf47
202244_at	-0.482337	PSMB4
214879_x_at	-0.482212	USF2
219152_at	-0.481588	PODXL2
206348_s_at	-0.481534	PDK3
201038_s_at	-0.481488	ANP32A
218440_at	-0.481452	MCCC1
201271_s_at	-0.481252	RALY
201968_s_at	-0.481185	PGM1
211237_s_at	-0.481044	FGFR4
204044_at	-0.480993	QPRT
214492_at	-0.480801	SGCD
213682_at	-0.480744	NUP50
214508_x_at	-0.480641	CREM
204591_at	-0.480618	CHL1
208714_at	-0.480608	NDUFV1
210532_s_at	-0.480567	C14orf2
215519_x_at	-0.48053	SGSM3
207425_s_at	-0.480324	SEPT9
204957_at	-0.480134	ORC5
201527_at	-0.480096	ATP6V1F
203115_at	-0.48008	FECH
217968_at	-0.479998	TSSC1
212181_s_at	-0.479646	NA
208024_s_at	-0.479641	NA
215977_x_at	-0.47939	GK
205329_s_at	-0.479218	SNX4
218815_s_at	-0.479146	TMEM51
201415_at	-0.479001	GSS
202545_at	-0.478998	PRKCD
206574_s_at	-0.478996	PTP4A3
202088_at	-0.478973	SLC39A6
211837_s_at	-0.478866	PTCRA
216457_s_at	-0.478558	SF3A1
209077_at	-0.478404	TXN2
218365_s_at	-0.47827	DARS2
200030_s_at	-0.478105	SLC25A3
220484_at	-0.47805	MCOLN3
217167_x_at	-0.477888	GK
204985_s_at	-0.477849	TRAPPC6A
206352_s_at	-0.477844	PEX10
207630_s_at	-0.477597	CREM
208967_s_at	-0.477407	AK2
213217_at	-0.477388	ADCY2
212214_at	-0.477141	OPA1
202431_s_at	-0.477116	MYC
204835_at	-0.477052	POLA1
206533_at	-0.477017	CHRNA5
219800_s_at	-0.476787	THNSL1
204264_at	-0.476746	CPT2
210242_x_at	-0.476707	ST20
209036_s_at	-0.476587	MDH2
210976_s_at	-0.476558	PFKM
213582_at	-0.476444	ATP11A
203684_s_at	-0.476399	BCL2
207525_s_at	-0.476071	GIPC1
204696_s_at	-0.475847	CDC25A
216860_s_at	-0.475663	GDF11
202341_s_at	-0.475577	TRIM2
212652_s_at	-0.475478	SNX4
213056_at	-0.47524	FRMD4B
203253_s_at	-0.474609	PPIP5K2
203545_at	-0.47458	ALG8
215128_at	-0.474378	NA
203124_s_at	-0.474117	SLC11A2
204947_at	-0.474062	E2F1
209434_s_at	-0.473954	PPAT
203983_at	-0.473939	TSNAX
212308_at	-0.473873	CLASP2
202539_s_at	-0.473806	HMGCR
207081_s_at	-0.473566	PI4KA
203208_s_at	-0.473438	MTFR1
33646_g_at	-0.473341	GM2A
218701_at	-0.473042	LACTB2
211432_s_at	-0.473007	TYRO3
201577_at	-0.472994	NME1
207626_s_at	-0.472553	SLC7A2
201403_s_at	-0.472498	MGST3
201219_at	-0.472482	CTBP2
208417_at	-0.472237	FGF6
208630_at	-0.472052	HADHA
202364_at	-0.471913	MXI1
212747_at	-0.471842	ANKS1A
208676_s_at	-0.471824	PA2G4
215834_x_at	-0.471604	SCARB1
204360_s_at	-0.471521	NAGLU
209199_s_at	-0.4715	MEF2C
208336_s_at	-0.47132	TECR
221548_s_at	-0.470845	ILKAP
38340_at	-0.470759	HIP1R
200925_at	-0.470422	COX6A1
206111_at	-0.470363	RNASE2
213073_at	-0.470075	ZFYVE26
1053_at	-0.469775	RFC2
221887_s_at	-0.469757	DFNB31
212183_at	-0.469642	NUDT4
205423_at	-0.469572	AP1B1
205452_at	-0.469434	PIGB
202830_s_at	-0.469148	SLC37A4
209577_at	-0.468939	PCYT2
201536_at	-0.468889	DUSP3
204127_at	-0.468888	RFC3
213254_at	-0.468833	TNRC6B
200644_at	-0.468713	MARCKSL1
37943_at	-0.468694	ZFYVE26
209296_at	-0.468369	PPM1B
43427_at	-0.468352	ACACB
218681_s_at	-0.46826	SDF2L1
203100_s_at	-0.46808	CDYL
214214_s_at	-0.468044	C1QBP
201733_at	-0.467759	CLCN3
201119_s_at	-0.467664	COX8A
217720_at	-0.467582	CHCHD2
208051_s_at	-0.467524	PAIP1
204613_at	-0.467369	PLCG2
205777_at	-0.467278	DUSP9
217927_at	-0.467267	SPCS1
201954_at	-0.467245	ARPC1B
208910_s_at	-0.466889	C1QBP
215891_s_at	-0.4667	GM2A
221623_at	-0.466494	BCAN
212316_at	-0.466487	NUP210
205774_at	-0.466479	F12
212814_at	-0.466457	AHCYL2
205164_at	-0.466361	GCAT
38918_at	-0.466271	SOX13
216083_s_at	-0.466233	NEU3
204808_s_at	-0.466036	TMEM5
209967_s_at	-0.466011	CREM
214231_s_at	-0.465564	VWA8
209236_at	-0.465521	SLC23A2
201896_s_at	-0.465463	PSRC1
220642_x_at	-0.465296	NA
216316_x_at	-0.465251	NA
218832_x_at	-0.465073	ARRB1
215842_s_at	-0.465009	ATP11A
202338_at	-0.464967	TK1
217620_s_at	-0.464947	PIK3CB
209064_x_at	-0.464918	PAIP1
201145_at	-0.464778	HAX1
212862_at	-0.46473	CDS2
220715_at	-0.464674	NA
217159_x_at	-0.46458	SIGLEC7
206651_s_at	-0.464479	CPB2
210153_s_at	-0.464404	ME2
212352_s_at	-0.464216	TMED10
219219_at	-0.464106	TMEM160
215866_at	-0.464094	NA
215966_x_at	-0.464059	GK3P
208918_s_at	-0.464022	NADK
219000_s_at	-0.463838	DSCC1
201113_at	-0.463769	TUFM
209916_at	-0.46376	DHTKD1
213745_at	-0.463682	ATRNL1
34221_at	-0.463591	HMGXB3
204761_at	-0.463455	USP6NL
210112_at	-0.463407	HPS1
221223_x_at	-0.463379	CISH
215427_s_at	-0.463137	ZCCHC14
209959_at	-0.462983	NR4A3
201734_at	-0.46296	CLCN3
205770_at	-0.462711	GSR
217069_at	-0.46264	KMT2B
203845_at	-0.462497	KAT2B
204555_s_at	-0.462431	PPP1R3D
221679_s_at	-0.462418	ABHD6
214114_x_at	-0.46223	FASTK
221807_s_at	-0.462171	TRABD
218330_s_at	-0.46213	NAV2
218479_s_at	-0.46194	XPO4
202961_s_at	-0.461758	ATP5J2
208905_at	-0.461624	CYCS
210007_s_at	-0.461552	GPD2
200973_s_at	-0.461488	TSPAN3
203721_s_at	-0.461474	UTP18
202144_s_at	-0.461463	ADSL
216584_at	-0.461461	NA
214426_x_at	-0.461269	CHAF1A
204263_s_at	-0.461173	CPT2
213474_at	-0.461096	NA
203554_x_at	-0.46098	PTTG1
210849_s_at	-0.460968	VPS41
210999_s_at	-0.460873	GRB10
219159_s_at	-0.46074	SLAMF7
218759_at	-0.460613	DVL2
209045_at	-0.460528	XPNPEP1
213457_at	-0.460487	MFHAS1
50374_at	-0.46038	OXLD1
207809_s_at	-0.460154	ATP6AP1
209481_at	-0.459898	SNRK
218112_at	-0.459535	MRPS34
219555_s_at	-0.459484	CENPN
205281_s_at	-0.459369	PIGA
206661_at	-0.459317	DBF4B
200603_at	-0.459219	PRKAR1A
219753_at	-0.459125	STAG3
221498_at	-0.459071	SNX27
207871_s_at	-0.458896	NA
210740_s_at	-0.45883	ITPK1
212867_at	-0.458585	NCOA2
218404_at	-0.458453	SNX10
201732_s_at	-0.458448	CLCN3
212228_s_at	-0.458333	COQ9
203011_at	-0.458289	IMPA1
219312_s_at	-0.458241	ZBTB10
204875_s_at	-0.458118	GMDS
218536_at	-0.457957	MRS2
212682_s_at	-0.457669	LMF2
212740_at	-0.457454	PIK3R4
202503_s_at	-0.457199	KIAA0101
219537_x_at	-0.457157	DLL3
217618_x_at	-0.45691	HUS1
201692_at	-0.456893	SIGMAR1
212431_at	-0.456841	HMGXB3
221750_at	-0.456505	HMGCS1
208146_s_at	-0.456352	CPVL
204857_at	-0.456339	MAD1L1
214931_s_at	-0.456229	SRPK2
217829_s_at	-0.456126	USP39
38691_s_at	-0.455963	SFTPC
221262_s_at	-0.455828	SLC2A11
203677_s_at	-0.455636	TARBP2
207727_s_at	-0.455631	MUTYH
214274_s_at	-0.45563	ACAA1
204440_at	-0.455499	CD83
201555_at	-0.455363	MCM3
216422_at	-0.455353	NA
218911_at	-0.455319	YEATS4
200049_at	-0.455238	KAT7
218760_at	-0.455203	COQ6
217612_at	-0.45495	TIMM50
215048_at	-0.454888	ZNF280B
212500_at	-0.454699	ADO
218338_at	-0.454556	PHC1
200979_at	-0.454497	PDHA1
212864_at	-0.454267	CDS2
216954_x_at	-0.454047	ATP5O
218098_at	-0.45403	ARFGEF2
210369_at	-0.453951	SWAP70
202298_at	-0.453924	NDUFA1
200659_s_at	-0.453791	PHB
210250_x_at	-0.453771	ADSL
205895_s_at	-0.453662	NOLC1
214829_at	-0.453622	AASS
208511_at	-0.453571	PTTG3P
210889_s_at	-0.453441	FCGR2B
203022_at	-0.453387	RNASEH2A
217846_at	-0.453255	QARS
218512_at	-0.452956	WDR12
211419_s_at	-0.452924	CHN2
218460_at	-0.452705	HEATR2
203192_at	-0.45237	ABCB6
216880_at	-0.452369	RAD51B
207645_s_at	-0.452219	CHD1L
219185_at	-0.451849	SIRT5
200861_at	-0.45183	CNOT1
208737_at	-0.45176	ATP6V1G1
218392_x_at	-0.451326	SFXN1
221245_s_at	-0.451309	FZD5
202279_at	-0.451208	C14orf2
203182_s_at	-0.451086	SRPK2
204315_s_at	-0.45103	GTSE1
211951_at	-0.450953	NOLC1
209329_x_at	-0.450746	HIGD2A
212064_x_at	-0.450696	MAZ
209095_at	-0.450516	DLD
216397_s_at	-0.450402	BOP1
205293_x_at	-0.45039	BAIAP2
219590_x_at	-0.450256	DPH5
219821_s_at	-0.45021	GFOD1
209637_s_at	-0.450107	RGS12
203696_s_at	-0.450094	RFC2
217156_at	-0.450053	NA
218415_at	-0.449981	VPS33B
222277_at	-0.449969	C1QTNF9B-AS1
213143_at	-0.449797	C2orf72
206132_at	-0.449634	MCC
210748_at	-0.449336	NA
201131_s_at	-0.449255	CDH1
204065_at	-0.449168	CHST10
221891_x_at	-0.449042	NA
216766_at	-0.448896	NA
212801_at	-0.4488	NA
210992_x_at	-0.448728	FCGR2C
203032_s_at	-0.448556	FH
217885_at	-0.448505	IPO9
212931_at	-0.448452	TCF20
212558_at	-0.448289	SPRY1
215262_at	-0.448217	NA
200871_s_at	-0.447771	PSAP
215473_at	-0.44777	NA
201114_x_at	-0.447392	PSMA7
201520_s_at	-0.447392	GRSF1
203004_s_at	-0.447274	MEF2D
201678_s_at	-0.447257	C3orf37
221575_at	-0.447164	SCLY
220028_at	-0.446753	ACVR2B
222140_s_at	-0.446719	NA
218633_x_at	-0.446449	ABHD10
219178_at	-0.446291	QTRTD1
209864_at	-0.446283	FRAT2
208870_x_at	-0.446103	ATP5C1
214140_at	-0.446092	SLC25A16
214779_s_at	-0.445993	SGSM3
40420_at	-0.445894	STK10
213648_at	-0.445841	EXOSC7
209528_s_at	-0.445781	TELO2
218659_at	-0.445763	ASXL2
213720_s_at	-0.44572	SMARCA4
218908_at	-0.445608	ASPSCR1
202454_s_at	-0.445491	ERBB3
200639_s_at	-0.445226	YWHAZ
202095_s_at	-0.445139	BIRC5
201013_s_at	-0.444994	PAICS
211549_s_at	-0.444904	HPGD
219324_at	-0.444757	NOL12
203578_s_at	-0.444546	SLC7A6
216945_x_at	-0.444213	PASK
208694_at	-0.444085	PRKDC
36566_at	-0.444008	CTNS
219986_s_at	-0.443885	ACAD10
205711_x_at	-0.443771	ATP5C1
203704_s_at	-0.44323	RREB1
212844_at	-0.442981	RRP1B
202540_s_at	-0.442722	HMGCR
215714_s_at	-0.442657	SMARCA4
205688_at	-0.442649	TFAP4
219046_s_at	-0.442626	PKNOX2
203957_at	-0.442581	E2F6
217752_s_at	-0.442409	CNDP2
201357_s_at	-0.442223	SF3A1
212846_at	-0.441898	RRP1B
213789_at	-0.441866	EBP
215023_s_at	-0.44185	PEX1
210329_s_at	-0.441848	SGCD
203234_at	-0.441734	UPP1
212638_s_at	-0.441514	WWP1
218408_at	-0.440948	TIMM10
212178_s_at	-0.440869	NA
203256_at	-0.440727	CDH3
220753_s_at	-0.440283	CRYL1
207971_s_at	-0.440161	CEP68
201350_at	-0.440129	FLOT2
206058_at	-0.440064	SLC6A12
200027_at	-0.440061	NARS
219960_s_at	-0.439959	UCHL5
50314_i_at	-0.43991	C20orf27
204229_at	-0.439909	SLC17A7
203086_at	-0.439768	KIF2A
209507_at	-0.439748	RPA3
213835_x_at	-0.439666	GTPBP3
210123_s_at	-0.43961	NA
201283_s_at	-0.439609	TRAK1
204510_at	-0.439032	CDC7
214279_s_at	-0.438975	NDRG2
219449_s_at	-0.438885	TMEM70
204178_s_at	-0.438882	RBM14
212508_at	-0.4388	MOAP1
202735_at	-0.438771	EBP
218444_at	-0.438762	ALG12
215138_s_at	-0.438543	KAZN
211978_x_at	-0.438531	PPIA
201613_s_at	-0.438519	AP1G2
216854_at	-0.438356	GDF11
213366_x_at	-0.43827	ATP5C1
202212_at	-0.438237	PES1
205197_s_at	-0.438157	ATP7A
201433_s_at	-0.438143	PTDSS1
202567_at	-0.438014	SNRPD3
208687_x_at	-0.437842	NA
218350_s_at	-0.437754	GMNN
206102_at	-0.437555	GINS1
213607_x_at	-0.437509	NADK
201470_at	-0.437485	GSTO1
219690_at	-0.437214	IGFLR1
222228_s_at	-0.43682	ALKBH4
218557_at	-0.436816	NIT2
221923_s_at	-0.436725	NPM1
218120_s_at	-0.435988	HMOX2
216026_s_at	-0.435569	POLE
218593_at	-0.435292	RBM28
216219_at	-0.435283	AQP6
221646_s_at	-0.435204	ZDHHC11
219493_at	-0.434994	SHCBP1
211251_x_at	-0.434931	NFYC
205732_s_at	-0.434574	NCOA2
202605_at	-0.434496	GUSB
202043_s_at	-0.434485	SMS
201612_at	-0.434396	ALDH9A1
203410_at	-0.434311	AP3M2
210233_at	-0.434311	IL1RAP
222240_s_at	-0.434128	ISYNA1
210421_s_at	-0.434114	SLC24A1
202098_s_at	-0.434095	PRMT2
218664_at	-0.434085	MECR
202089_s_at	-0.434068	SLC39A6
211949_s_at	-0.434051	NOLC1
201349_at	-0.434013	SLC9A3R1
218626_at	-0.434005	EIF4ENIF1
218514_at	-0.433986	SMG8
203968_s_at	-0.433921	CDC6
200671_s_at	-0.433877	SPTBN1
202389_s_at	-0.433626	HTT
219335_at	-0.43333	ARMCX5
219462_at	-0.433223	TMEM53
206303_s_at	-0.433204	NUDT4
205227_at	-0.432912	IL1RAP
44654_at	-0.432831	G6PC3
215737_x_at	-0.432624	USF2
214830_at	-0.432623	SLC38A6
210211_s_at	-0.432505	HSP90AA1
216381_x_at	-0.432485	AKR7A3
217989_at	-0.432376	HSD17B11
216387_x_at	-0.432301	NA
207275_s_at	-0.432286	ACSL1
202233_s_at	-0.431954	NA
202215_s_at	-0.431926	NFYC
218233_s_at	-0.431794	NA
217821_s_at	-0.431746	WBP11
203193_at	-0.431738	ESRRA
202785_at	-0.431699	NDUFA7
209586_s_at	-0.431644	PRUNE
205351_at	-0.431557	GGCX
206128_at	-0.431543	ADRA2C
201419_at	-0.431357	BAP1
211791_s_at	-0.431267	KCNAB2
209521_s_at	-0.431236	AMOT
219256_s_at	-0.431192	SH3TC1
213360_s_at	-0.431158	NA
202065_s_at	-0.431112	PPFIA1
219683_at	-0.431037	FZD3
219708_at	-0.431013	NT5M
212556_at	-0.430839	SCRIB
91920_at	-0.430809	BCAN
201072_s_at	-0.430782	SMARCC1
209343_at	-0.430774	EFHD1
202521_at	-0.430751	CTCF
220840_s_at	-0.430716	C1orf112
222233_s_at	-0.430347	DCLRE1C
200063_s_at	-0.430255	NPM1
220176_at	-0.430067	NUBPL
208631_s_at	-0.429997	HADHA
219471_at	-0.42991	KIAA0226L
205355_at	-0.429875	ACADSB
218389_s_at	-0.429848	APH1A
212405_s_at	-0.429705	METTL13
211595_s_at	-0.429667	MRPS11
203607_at	-0.429558	INPP5F
217822_at	-0.429527	WBP11
220121_at	-0.429494	LINS
222291_at	-0.429489	FAM149A
201293_x_at	-0.429264	PPIA
207524_at	-0.429251	NA
219055_at	-0.429224	SRBD1
205405_at	-0.428945	SEMA5A
220234_at	-0.428913	CA8
217622_at	-0.428906	RHBDD3
219384_s_at	-0.428867	ADAT1
202624_s_at	-0.428595	CABIN1
204925_at	-0.42844	CTNS
219494_at	-0.428087	NA
203047_at	-0.428028	STK10
218764_at	-0.427499	PRKCH
213534_s_at	-0.427459	PASK
204987_at	-0.427445	ITIH2
211727_s_at	-0.427376	COX11
222250_s_at	-0.427318	INTS7
201537_s_at	-0.42718	DUSP3
201421_s_at	-0.427147	WDR77
221965_at	-0.426987	MPHOSPH9
202534_x_at	-0.426804	DHFR
202138_x_at	-0.426786	AIMP2
219584_at	-0.426758	PLA1A
204366_s_at	-0.426709	GTF3C2
221227_x_at	-0.426704	COQ3
201003_x_at	-0.426558	NA
208345_s_at	-0.426544	POU3F1
201075_s_at	-0.426316	SMARCC1
204023_at	-0.426295	RFC4
213186_at	-0.426201	DZIP3
210334_x_at	-0.426172	BIRC5
217189_s_at	-0.42604	SMG7
208841_s_at	-0.426028	G3BP2
204788_s_at	-0.42594	PPOX
209411_s_at	-0.425668	GGA3
215091_s_at	-0.425619	GTF3A
210272_at	-0.425569	CYP2B7P1
214248_s_at	-0.425409	TRIM2
202937_x_at	-0.425399	RRP7A
209599_s_at	-0.425385	PRUNE
205823_at	-0.425331	RGS12
200070_at	-0.425205	CNPPD1
221550_at	-0.425052	COX15
202589_at	-0.424906	TYMS
203683_s_at	-0.424524	VEGFB
209623_at	-0.424509	MCCC2
213017_at	-0.424435	ABHD3
213685_at	-0.424372	LOC100506963
215541_s_at	-0.424304	DIAPH1
201528_at	-0.424165	RPA1
205210_at	-0.424073	TGFBRAP1
206092_x_at	-0.424025	RTEL1
220949_s_at	-0.423919	NA
219040_at	-0.423631	CORO7
202325_s_at	-0.423605	ATP5J
202532_s_at	-0.423604	DHFR
208926_at	-0.42355	NEU1
219244_s_at	-0.423376	MRPL46
211580_s_at	-0.423372	PIK3R3
208629_s_at	-0.423229	HADHA
221777_at	-0.423171	C12orf52
219407_s_at	-0.423167	LAMC3
208883_at	-0.422626	UBR5
203880_at	-0.422574	COX17
219704_at	-0.422395	YBX2
204873_at	-0.422222	PEX1
204817_at	-0.422163	ESPL1
210683_at	-0.422159	NRTN
221893_s_at	-0.422099	ADCK2
222078_at	-0.421631	PKLR
202264_s_at	-0.421374	TOMM40
AFFX-LysX-5_at	-0.421284	NA
210652_s_at	-0.421141	TTC39A
219071_x_at	-0.421054	FAM203A
220178_at	-0.421026	MFSD12
203073_at	-0.420983	COG2
208836_at	-0.420975	ATP1B3
213660_s_at	-0.420901	TOP3B
218046_s_at	-0.420828	MRPS16
222085_at	-0.420783	FAM174B
221691_x_at	-0.420745	NPM1
215942_s_at	-0.420733	GTSE1
207931_s_at	-0.420552	PFKFB2
204407_at	-0.420476	TTF2
202288_at	-0.42046	MTOR
211057_at	-0.420352	ROR1
214728_x_at	-0.42025	SMARCA4
219048_at	-0.420186	PIGN
212141_at	-0.420151	MCM4
205260_s_at	-0.420131	ACYP1
218301_at	-0.420129	RNPEPL1
219197_s_at	-0.420063	SCUBE2
221995_s_at	-0.420021	MRP63
213787_s_at	-0.419987	EBP
201089_at	-0.419984	ATP6V1B2
201275_at	-0.419949	FDPS
209650_s_at	-0.419909	TBC1D22A
205993_s_at	-0.419873	TBX2
214347_s_at	-0.419702	DDC
203062_s_at	-0.41961	MDC1
221649_s_at	-0.419508	NA
217782_s_at	-0.419376	GPS1
201073_s_at	-0.419316	SMARCC1
221751_at	-0.419257	PANK3
210291_s_at	-0.419116	ZNF174
217929_s_at	-0.419033	KIAA0319L
208159_x_at	-0.418995	DDX11
217024_x_at	-0.418895	NA
220031_at	-0.418865	OTUD7B
212915_at	-0.41882	PDZRN3
220703_at	-0.418796	IDI2-AS1
210236_at	-0.418742	PPFIA1
219895_at	-0.418634	TMEM255A
214488_at	-0.418537	RAP2B
207555_s_at	-0.418514	TBXA2R
201930_at	-0.418235	MCM6
204962_s_at	-0.418075	NA
221215_s_at	-0.418055	RIPK4
214019_at	-0.417962	NA
218867_s_at	-0.417912	C12orf49
209504_s_at	-0.417867	PLEKHB1
203248_at	-0.417767	ZNF24
212429_s_at	-0.417751	GTF3C2
211552_s_at	-0.417618	ALDH4A1
209092_s_at	-0.417582	GLOD4
219556_at	-0.417486	C16orf59
210912_x_at	-0.417462	GSTM4
220525_s_at	-0.417459	AUP1
221194_s_at	-0.417452	RNFT1
205934_at	-0.417382	PLCL1
204728_s_at	-0.417381	WDHD1
219345_at	-0.417286	BOLA1
219634_at	-0.417255	CHST11
202483_s_at	-0.417175	RANBP1
204634_at	-0.416893	NEK4
200672_x_at	-0.416705	SPTBN1
211378_x_at	-0.416547	PPIA
221382_at	-0.416547	NA
206860_s_at	-0.416496	MIOS
203199_s_at	-0.41643	MTRR
201906_s_at	-0.416337	CTDSPL
211713_x_at	-0.416317	KIAA0101
206688_s_at	-0.4162	CPSF4
210349_at	-0.416115	CAMK4
218306_s_at	-0.415709	HERC1
215983_s_at	-0.41566	UBXN8
32032_at	-0.415651	NA
217778_at	-0.415557	SLC39A1
208050_s_at	-0.415435	CASP2
56829_at	-0.415081	TRAPPC9
218037_at	-0.414974	FAM134A
219687_at	-0.414906	HHAT
214662_at	-0.41448	WDR43
215079_at	-0.41447	NA
219931_s_at	-0.414441	KLHL12
219862_s_at	-0.414386	NARF
210842_at	-0.414331	NRP2
218575_at	-0.414272	NA
219668_at	-0.414224	GDAP1L1
210824_at	-0.414099	NA
211431_s_at	-0.414087	TYRO3
215150_at	-0.413901	YOD1
211724_x_at	-0.413497	MIOS
208793_x_at	-0.413466	SMARCA4
202811_at	-0.413288	STAMBP
205222_at	-0.413215	EHHADH
209482_at	-0.413209	POP7
216399_s_at	-0.413185	SCAPER
201963_at	-0.412993	ACSL1
206397_x_at	-0.412819	NA
217605_at	-0.412775	USP27X
217573_at	-0.412704	GRIN2C
215501_s_at	-0.412699	DUSP10
219884_at	-0.412679	LHX6
218105_s_at	-0.412628	MRPL4
204382_at	-0.412335	NAT9
204727_at	-0.412323	WDHD1
38290_at	-0.412162	RGS14
220398_at	-0.412059	GNPTAB
211395_x_at	-0.412011	FCGR2C
47069_at	-0.411973	PRR5
203975_s_at	-0.411972	CHAF1A
36907_at	-0.411954	MVK
209825_s_at	-0.411931	NA
211212_s_at	-0.411807	ORC5
204214_s_at	-0.411566	RAB32
207232_s_at	-0.411565	DZIP3
222171_s_at	-0.411544	PKNOX2
202991_at	-0.411491	STARD3
209464_at	-0.411437	AURKB
208224_at	-0.41139	HOXB1
221909_at	-0.411353	RNFT2
208813_at	-0.41134	GOT1
221915_s_at	-0.411305	RANBP1
204871_at	-0.411154	MTERF
34449_at	-0.41115	CASP2
216488_s_at	-0.411097	ATP11A
213263_s_at	-0.411057	PCBP2
211765_x_at	-0.411038	PPIA
215850_s_at	-0.41092	NDUFA5
219797_at	-0.410874	MGAT4A
209254_at	-0.410807	KLHDC10
202099_s_at	-0.410676	DGCR2
218391_at	-0.410526	SNF8
202787_s_at	-0.410161	MAPKAPK3
219070_s_at	-0.410055	MOSPD3
216604_s_at	-0.410021	SLC7A8
210154_at	-0.409976	ME2
201378_s_at	-0.409841	UBAP2L
201338_x_at	-0.409715	GTF3A
202751_at	-0.409678	TFIP11
209516_at	-0.409554	SMYD5
44111_at	-0.409341	VPS33B
218108_at	-0.409269	UBR7
202345_s_at	-0.408978	FABP5
218807_at	-0.408957	VAV3
219149_x_at	-0.408905	DBR1
214259_s_at	-0.408844	AKR7A2
209852_x_at	-0.408801	PSME3
204383_at	-0.408771	NA
217719_at	-0.408702	EIF3L
210657_s_at	-0.408507	SEPT4
202881_x_at	-0.408491	NOL7
203260_at	-0.408243	HDDC2
44783_s_at	-0.408185	HEY1
201621_at	-0.40808	NBL1
217488_x_at	-0.408041	PMS2P3
202750_s_at	-0.407882	TFIP11
209910_at	-0.40785	SLC25A16
214386_at	-0.407711	HMX1
217354_s_at	-0.407698	HPS1
217737_x_at	-0.407589	RTFDC1
220952_s_at	-0.407533	PLEKHA5
205294_at	-0.407359	BAIAP2
34260_at	-0.407341	TELO2
210852_s_at	-0.407322	AASS
202139_at	-0.407164	AKR7A2
213132_s_at	-0.407008	MCAT
216071_x_at	-0.406979	MED12
207287_at	-0.406835	BIN3-IT1
205731_s_at	-0.406829	NCOA2
214358_at	-0.406774	ACACA
218187_s_at	-0.406692	C8orf33
203971_at	-0.406544	SLC31A1
201966_at	-0.406543	NDUFS2
201014_s_at	-0.406518	PAICS
219742_at	-0.406469	PRR7
216088_s_at	-0.406202	PSMA7
222037_at	-0.4062	MCM4
219143_s_at	-0.406073	RPP25
209600_s_at	-0.406027	ACOX1
202337_at	-0.405673	PMF1
209753_s_at	-0.405605	TMPO
216877_at	-0.405593	LOC100505498
202263_at	-0.405589	CYB5R1
216837_at	-0.405572	EPHA5
37652_at	-0.405568	CABIN1
214281_s_at	-0.405532	RCHY1
212861_at	-0.4054	MFSD5
221437_s_at	-0.405272	MRPS15
215088_s_at	-0.405232	SDHC
53071_s_at	-0.404997	OGFOD3
205594_at	-0.404845	ZNF652
213264_at	-0.40482	PCBP2
221601_s_at	-0.404548	FAIM3
37005_at	-0.40453	NA
215239_x_at	-0.404522	ZNF273
202698_x_at	-0.404421	COX4I1
207432_at	-0.404399	BEST2
219043_s_at	-0.404388	NA
211392_s_at	-0.404341	PATZ1
205012_s_at	-0.404334	HAGH
210949_s_at	-0.404291	NA
212436_at	-0.404211	TRIM33
221158_at	-0.404138	PAXBP1
219107_at	-0.404132	BCAN
200653_s_at	-0.404064	NA
217248_s_at	-0.404024	SLC7A8
218398_at	-0.403923	MRPS30
201724_s_at	-0.403887	GALNT1
210821_x_at	-0.403824	CENPA
209686_at	-0.403651	S100B
204386_s_at	-0.403577	MRP63
209971_x_at	-0.403519	AIMP2
213471_at	-0.403429	NPHP4
217727_x_at	-0.403357	VPS35
209200_at	-0.403332	MEF2C
201704_at	-0.40326	ENTPD6
212738_at	-0.403242	ARHGAP19
215352_at	-0.403239	NA
206468_s_at	-0.40322	METTL13
218862_at	-0.403189	ASB13
205198_s_at	-0.403162	ATP7A
221629_x_at	-0.403065	FAM203A
217673_x_at	-0.403063	GNAS
210620_s_at	-0.403025	GTF3C2
202004_x_at	-0.40291	SDHC
203152_at	-0.402904	MRPL40
204026_s_at	-0.402896	ZWINT
202983_at	-0.402888	HLTF
203213_at	-0.402842	CDK1
200733_s_at	-0.402829	PTP4A1
202002_at	-0.402743	ACAA2
218695_at	-0.402663	EXOSC4
222036_s_at	-0.402597	MCM4
212564_at	-0.402541	KCTD2
205387_s_at	-0.40254	NA
222118_at	-0.402349	CENPN
212520_s_at	-0.402073	SMARCA4
208442_s_at	-0.402042	ATM
206896_s_at	-0.401918	GNG7
212661_x_at	-0.401914	PPIA
221834_at	-0.401722	NA
200086_s_at	-0.401718	COX4I1
202893_at	-0.401672	UNC13B
218480_at	-0.401636	AGBL5
207978_s_at	-0.401458	NR4A3
209484_s_at	-0.401412	NSL1
218049_s_at	-0.401359	MRPL13
212373_at	-0.401278	FEM1B
201563_at	-0.401272	SORD
221136_at	-0.401251	GDF2
210523_at	-0.401236	BMPR1B
212351_at	-0.401195	EIF2B5
218994_s_at	-0.401156	STAG3L4
63305_at	-0.401116	PKNOX2
207213_s_at	-0.401002	USP2
215731_s_at	-0.401001	MPHOSPH9
210493_s_at	-0.400961	MFAP3L
213169_at	-0.400803	SEMA5A
203451_at	-0.400728	LDB1
202974_at	-0.400694	MPP1
210131_x_at	-0.400509	SDHC
212683_at	-0.400121	SLC25A44
38158_at	-0.40004	ESPL1
201682_at	-0.399991	PMPCB
217119_s_at	-0.399854	CXCR3
201356_at	-0.399739	SF3A1
205909_at	-0.399657	POLE2
214106_s_at	-0.399592	GMDS
202366_at	-0.399569	ACADS
201420_s_at	-0.399379	WDR77
212858_at	-0.399349	PAQR4
212175_s_at	-0.399125	AK2
212461_at	-0.398983	AZIN1
220083_x_at	-0.398951	UCHL5
221665_s_at	-0.398907	EPS8L1
201562_s_at	-0.398879	SORD
215454_x_at	-0.398795	SFTPC
218869_at	-0.398781	MLYCD
218014_at	-0.398717	NUP85
218777_at	-0.398622	REEP4
209478_at	-0.398574	STRA13
203207_s_at	-0.398554	MTFR1
204387_x_at	-0.398166	MRP63
202216_x_at	-0.398128	NFYC
203560_at	-0.398072	GGH
213148_at	-0.39807	C2orf72
210859_x_at	-0.398018	CLN3
206848_at	-0.397945	NA
203654_s_at	-0.397879	COIL
204828_at	-0.397836	RAD9A
205103_at	-0.397809	C1orf61
213378_s_at	-0.397804	NA
201841_s_at	-0.397783	HSPB1
212303_x_at	-0.397584	KHSRP
213735_s_at	-0.397367	COX5B
218550_s_at	-0.397298	LRRC20
219419_at	-0.397251	RBFA
212871_at	-0.397141	MAPKAPK5
221422_s_at	-0.397106	NA
210719_s_at	-0.397091	HMG20B
213846_at	-0.39705	COX7C
213633_at	-0.397039	SH3BP1
221861_at	-0.396859	ARRB1
212041_at	-0.396802	ATP6V0D1
33307_at	-0.396791	RRP7A
214253_s_at	-0.396675	DTNB
209718_at	-0.396672	NCAPH2
201972_at	-0.396644	ATP6V1A
209214_s_at	-0.3966	EWSR1
201607_at	-0.396586	PWP1
219968_at	-0.396466	ZNF589
205090_s_at	-0.396411	NAGPA
204304_s_at	-0.396353	PROM1
204088_at	-0.396326	P2RX4
212449_s_at	-0.396315	LYPLA1
214210_at	-0.39629	SLC25A17
203722_at	-0.39628	ALDH4A1
211015_s_at	-0.396023	HSPA4
203482_at	-0.395996	FAM178A
217498_at	-0.395951	NA
222254_at	-0.395951	NA
201765_s_at	-0.395843	HEXA
210255_at	-0.395798	RAD51B
203329_at	-0.395606	PTPRM
221758_at	-0.395512	ARMC6
202152_x_at	-0.395507	USF2
215159_s_at	-0.395394	NADK
203702_s_at	-0.395363	TTLL4
209502_s_at	-0.395198	BAIAP2
210371_s_at	-0.39512	RBBP4
221485_at	-0.395117	B4GALT5
211131_s_at	-0.395115	EDA
212718_at	-0.394975	PAPOLA
215931_s_at	-0.394879	ARFGEF2
218783_at	-0.394712	INTS7
211715_s_at	-0.394625	BDH1
203016_s_at	-0.394473	SSX2IP
212739_s_at	-0.39443	NME4
211968_s_at	-0.394287	HSP90AA1
217125_at	-0.394124	NA
36129_at	-0.394041	SGSM2
210531_at	-0.393999	NR2C1
218160_at	-0.393961	NDUFA8
214333_x_at	-0.393948	IDH3G
219677_at	-0.39387	SPSB1
200988_s_at	-0.393744	PSME3
218296_x_at	-0.393739	NA
209731_at	-0.393437	NTHL1
219539_at	-0.393401	GEMIN6
219361_s_at	-0.393385	AEN
204175_at	-0.39333	ZNF593
210841_s_at	-0.393286	NRP2
222360_at	-0.393248	DPH5
219718_at	-0.39324	FGGY
200792_at	-0.39321	XRCC6
209883_at	-0.393165	COLGALT2
203537_at	-0.393096	PRPSAP2
201092_at	-0.392882	RBBP7
201134_x_at	-0.39286	COX7C
212922_s_at	-0.392791	SMYD2
204318_s_at	-0.392735	GTSE1
217408_at	-0.392641	MRPS18B
217348_x_at	-0.39237	ARHGEF15
219314_s_at	-0.392292	ZNF219
201608_s_at	-0.39229	PWP1
201043_s_at	-0.392196	ANP32A
207828_s_at	-0.392134	CENPF
201327_s_at	-0.392111	CCT6A
202970_at	-0.391953	DYRK2
205761_s_at	-0.3919	DUS4L
200661_at	-0.391815	CTSA
221572_s_at	-0.391776	SLC26A6
213234_at	-0.391551	KIAA1467
206401_s_at	-0.391366	MAPT
221561_at	-0.391242	SOAT1
212799_at	-0.391017	STX6
209086_x_at	-0.390888	MCAM
200766_at	-0.390862	CTSD
220182_at	-0.390845	SLC25A23
218210_at	-0.390736	FN3KRP
213501_at	-0.390654	ACOX1
200874_s_at	-0.390643	NA
204245_s_at	-0.390581	RPP14
219486_at	-0.390533	DUS2
205115_s_at	-0.390476	RBM19
211662_s_at	-0.390474	VDAC2
212949_at	-0.390397	NCAPH
210499_s_at	-0.39029	PQBP1
217409_at	-0.390279	NA
205716_at	-0.389986	SLC25A40
217897_at	-0.389868	FXYD6
205822_s_at	-0.389823	HMGCS1
205489_at	-0.389751	CRYM
202167_s_at	-0.389704	MMS19
219023_at	-0.389703	AP1AR
200640_at	-0.389604	YWHAZ
204247_s_at	-0.389579	CDK5
201606_s_at	-0.38947	PWP1
207963_at	-0.389385	KIF25-AS1
208770_s_at	-0.389163	EIF4EBP2
215407_s_at	-0.389075	ASTN2
215230_x_at	-0.389031	NA
204029_at	-0.389001	CELSR2
209805_at	-0.38865	NA
201007_at	-0.388647	HADHB
214780_s_at	-0.388592	MYO9B
214848_at	-0.388525	YWHAZ
208541_x_at	-0.388391	TFAM
218399_s_at	-0.388081	CDCA4
201779_s_at	-0.388057	RNF13
201589_at	-0.387961	SMC1A
201850_at	-0.387858	CAPG
220077_at	-0.387815	CCDC134
214900_at	-0.387695	ZKSCAN1
202241_at	-0.387615	TRIB1
205586_x_at	-0.387589	VGF
220412_x_at	-0.387513	KCNK7
208787_at	-0.387407	MRPL3
201640_x_at	-0.387362	CLPTM1
212656_at	-0.387331	TSFM
206351_s_at	-0.387317	PEX10
219420_s_at	-0.387313	SELRC1
219805_at	-0.387262	CXorf56
209336_at	-0.387242	PWP2
201802_at	-0.387172	SLC29A1
202433_at	-0.387161	SLC35B1
218949_s_at	-0.387085	QRSL1
212674_s_at	-0.38706	DHX30
213623_at	-0.386956	KIF3A
214328_s_at	-0.386953	HSP90AA1
220355_s_at	-0.386928	PBRM1
215663_at	-0.386905	MBNL1
210062_s_at	-0.386819	ZNF589
221247_s_at	-0.386689	NA
219200_at	-0.386467	FASTKD3
218850_s_at	-0.386405	LIMD1
222272_x_at	-0.38621	SCIN
206112_at	-0.386077	ANKRD7
44040_at	-0.386055	FBXO41
210593_at	-0.385976	NA
201709_s_at	-0.385941	NIPSNAP1
205565_s_at	-0.385831	FXN
58696_at	-0.385688	EXOSC4
203795_s_at	-0.385635	BCL7A
204504_s_at	-0.38556	HIRIP3
205050_s_at	-0.385525	MAPK8IP2
200924_s_at	-0.385482	SLC3A2
203928_x_at	-0.385478	MAPT
220380_at	-0.385465	DNASE2B
217491_x_at	-0.385465	COX7C
205448_s_at	-0.385449	MAP3K12
220035_at	-0.385356	NUP210
221606_s_at	-0.385115	HMGN5
211575_s_at	-0.385107	UBE3A
200750_s_at	-0.385099	RAN
218860_at	-0.385068	NOC4L
202690_s_at	-0.385011	SNRPD1
209849_s_at	-0.384996	RAD51C
210843_s_at	-0.384942	MFAP3L
207813_s_at	-0.384828	FDXR
213632_at	-0.384688	DHODH
205967_at	-0.384654	NA
221495_s_at	-0.384582	TCF25
208433_s_at	-0.384538	LRP8
207853_s_at	-0.384497	SNCB
212071_s_at	-0.384491	SPTBN1
221833_at	-0.38448	NA
217857_s_at	-0.38439	RBM8A
219099_at	-0.384387	C12orf5
206154_at	-0.384278	RLBP1
212318_at	-0.384195	TNPO3
221686_s_at	-0.384104	RECQL5
209389_x_at	-0.38402	DBI
209490_s_at	-0.383976	NA
218032_at	-0.38378	SNN
212621_at	-0.383604	TMEM194A
217974_at	-0.383404	TM7SF3
208026_at	-0.383361	NA
202633_at	-0.38329	TOPBP1
214971_s_at	-0.383054	ST6GAL1
210455_at	-0.383013	R3HCC1L
220277_at	-0.382968	CXXC4
212850_s_at	-0.382924	LRP4
205133_s_at	-0.382921	HSPE1
221797_at	-0.382803	OXLD1
202246_s_at	-0.382593	CDK4
213634_s_at	-0.382555	TRMU
218839_at	-0.382127	HEY1
213365_at	-0.381987	ERI2
220430_at	-0.38186	FAM110D
218608_at	-0.381833	ATP13A2
201739_at	-0.381789	SGK1
202559_x_at	-0.381707	CHTOP
221289_at	-0.381705	DLX6
218779_x_at	-0.381664	EPS8L1
212503_s_at	-0.381648	DIP2C
213736_at	-0.38159	COX5B
214361_s_at	-0.381564	RGS12
217687_at	-0.381545	ADCY2
202017_at	-0.381541	EPHX1
221968_s_at	-0.381387	ZNF771
207984_s_at	-0.381375	MPP2
210471_s_at	-0.381247	KCNAB1
221377_s_at	-0.381168	RBPJL
221896_s_at	-0.38105	HIGD1A
209563_x_at	-0.38104	NA
204355_at	-0.381026	DHX30
212121_at	-0.380847	TCTN3
207676_at	-0.380828	ONECUT2
211341_at	-0.380742	POU4F1
209609_s_at	-0.380227	MRPL9
219428_s_at	-0.380169	PXMP4
207823_s_at	-0.380116	AIF1
202385_s_at	-0.380052	TCOF1
213717_at	-0.380013	LDB3
201911_s_at	-0.379938	FARP1
222079_at	-0.379931	ERG
205373_at	-0.379846	CTNNA2
206234_s_at	-0.379846	MMP17
208253_at	-0.379772	SIGLEC8
203791_at	-0.379715	DMXL1
203285_s_at	-0.379682	NA
200647_x_at	-0.37967	NA
217285_at	-0.379596	NA
221162_at	-0.37959	HHLA1
201282_at	-0.379542	OGDH
216309_x_at	-0.379524	JRK
220003_at	-0.379458	LRRC36
217144_at	-0.379361	NA
216962_at	-0.379328	RPAIN
203181_x_at	-0.37931	SRPK2
215741_x_at	-0.37925	AKAP8L
218465_at	-0.379245	TMEM33
200708_at	-0.379215	GOT2
214071_at	-0.379136	GNAL
202737_s_at	-0.379035	LSM4
221798_x_at	-0.378783	RPS2
212895_s_at	-0.378651	ABR
202242_at	-0.378625	TSPAN7
204225_at	-0.37852	HDAC4
216060_s_at	-0.378483	DAAM1
218047_at	-0.378467	OSBPL9
217751_at	-0.378463	GSTK1
208270_s_at	-0.378452	RNPEP
217845_x_at	-0.378452	HIGD1A
207824_s_at	-0.378435	MAZ
209518_at	-0.378364	SMARCD1
221334_s_at	-0.378361	FOXP3
218327_s_at	-0.378212	SNAP29
209724_s_at	-0.378207	ZBTB14
206355_at	-0.378189	GNAL
214890_s_at	-0.378	FAM149A
202810_at	-0.377972	DRG1
217978_s_at	-0.377637	UBE2Q1
205102_at	-0.377462	TMPRSS2
221226_s_at	-0.377453	ASIC4
209608_s_at	-0.377204	ACAT2
218317_x_at	-0.377179	NA
217597_x_at	-0.377134	RAB40B
205622_at	-0.377122	SMPD2
207396_s_at	-0.377013	ALG3
201304_at	-0.376998	NDUFA5
206976_s_at	-0.37699	HSPH1
205284_at	-0.37698	URB2
206800_at	-0.376901	MTHFR
203125_x_at	-0.376829	SLC11A2
218316_at	-0.37675	TIMM9
205215_at	-0.376724	RNF2
218489_s_at	-0.376585	ALAD
222113_s_at	-0.376538	EPS15L1
220371_s_at	-0.376523	SLC12A9
203154_s_at	-0.376515	PAK4
215056_at	-0.376501	NA
213741_s_at	-0.376481	KPNA1
202447_at	-0.376401	DECR1
217135_x_at	-0.376279	NA
201990_s_at	-0.376266	CREBL2
210974_s_at	-0.376252	AP3D1
205638_at	-0.375865	BAI3
204003_s_at	-0.375766	NUPL2
208794_s_at	-0.375568	SMARCA4
206806_at	-0.375538	DGKI
208795_s_at	-0.37549	MCM7
204128_s_at	-0.375447	RFC3
219269_at	-0.375414	HMBOX1
221595_at	-0.375345	RBM48
215625_at	-0.375213	LOC644450
209759_s_at	-0.375154	ECI1
219933_at	-0.37513	GLRX2
218477_at	-0.374932	TMEM14A
203007_x_at	-0.374799	LYPLA1
217309_s_at	-0.374759	DSCR3
205504_at	-0.374702	BTK
221708_s_at	-0.37468	UNC45A
204730_at	-0.374585	RIMS3
201186_at	-0.374555	LRPAP1
205301_s_at	-0.374504	OGG1
214306_at	-0.374421	OPA1
221563_at	-0.374362	DUSP10
218169_at	-0.374292	VAC14
201821_s_at	-0.374153	TIMM17A
210543_s_at	-0.37413	PRKDC
221515_s_at	-0.374124	LCMT1
219678_x_at	-0.374069	DCLRE1C
218492_s_at	-0.373998	THAP7
214050_at	-0.373951	CGGBP1
209741_x_at	-0.373939	SCAPER
203027_s_at	-0.373601	MVD
212378_at	-0.373475	GART
202141_s_at	-0.373459	COPS8
218590_at	-0.373421	C10orf2
211140_s_at	-0.373349	CASP2
211279_at	-0.373297	NRF1
202862_at	-0.373261	FAH
221010_s_at	-0.373129	SIRT5
222219_s_at	-0.373127	TLE6
202596_at	-0.37306	ENSA
208117_s_at	-0.373058	LAS1L
218564_at	-0.372971	RFWD3
210132_at	-0.372947	EFNA3
222132_s_at	-0.372915	AGK
206046_at	-0.372909	ADAM23
216583_x_at	-0.372807	NA
[truncated: 20,275 more rows]
