# Supplementary material for: MITF and c-Jun antagonism interconnects melanoma dedifferentiation with pro-inflammatory cytokine responsiveness and myeloid cell recruitment
Source: Nat Commun. 2015 Nov 4;6:8755. doi: 10.1038/ncomms9755 (PMC4659938; doi:10.1038/ncomms9755)
Supplement: Supplementary Data 3 — Gene symbol list of manually selected bona fide pigmentation genes. [file ncomms9755-s4.xlsx]

## Sheet: Supplementary Data 3
Supplementary Data 3. Manually selected bona fide pigmentation genes.
Related to Figure 1f.
Gene_Symbol
GPR143
SLC45A2
OCA2
MC1R
PMEL
RAB27A
MLANA
TYRP1
DCT
TYR
SNCA
MITF
GPNMB
TRPM1
MCOLN3
RAB38
MITF
