# Supplementary material for: MITF and c-Jun antagonism interconnects melanoma dedifferentiation with pro-inflammatory cytokine responsiveness and myeloid cell recruitment
Source: Nat Commun. 2015 Nov 4;6:8755. doi: 10.1038/ncomms9755 (PMC4659938; doi:10.1038/ncomms9755)
Supplement: Supplementary Data 4 — Non-mean centred log2 gene expression values (mean of two biological replicates) of genes from cluster 1 (induced by TNF) shown in figures 2c-e. [file ncomms9755-s5.xlsx]

## Sheet: Supplementary Data 4
Supplementary Data 4. Non-mean centred log2 gene expression values (mean of two biological replicates) of genes from cluster 1 (induced by TNF) shown in figures 2c-e
Related to Figure 2c-e.
ILMN_ProbeID	siNT	siNT_TNF10	siNT_TNF100	siNT_TNF1000	siMITF	siMITF_TNF10	siMITF_TNF100	siMITF_TNF1000	SYMBOL	ENTREZ_ID	GENENAME
ILMN_1787897	7,93102094251456	8,6926667250833	9,55357853088056	10,1695212365994	9,41217168479414	11,0956298689832	11,2971834828137	11,9105686322322	CXCL1	2919	chemokine (C-X-C motif) ligand 1 (melanoma growth stimulating activity, alpha)
ILMN_1813704	9,65042682340902	10,4340600019875	11,2981375373455	11,7397345227629	11,5697842809394	12,9454406721539	13,3340642757999	13,3608182777096	KIAA1199	57214	KIAA1199
ILMN_1713952	6,13196821829298	6,48562073024614	7,32701489156304	7,82350149164318	7,98388909368516	9,15623638135477	9,39255852758485	9,67797798693125	C1orf106	55765	chromosome 1 open reading frame 106
ILMN_2371053	5,5789454595785	5,79277952868315	6,71101682073667	7,06530185697082	7,05500051908168	8,34151333658571	8,92434538373725	9,08168073107417	EFNA1	1942	ephrin-A1
ILMN_2371055	7,07899604998806	7,45867531783577	8,64540068538807	9,52711635803353	9,18084994425434	10,7360856107503	11,0074414332698	11,3684147437986	EFNA1	1942	ephrin-A1
ILMN_1808226	4,78898684403273	5,5219250815099	5,89468486333593	6,72090988268163	6,93355936777397	8,22116378737456	8,63697357470174	8,88161639371303	RGS16	6004	regulator of G-protein signaling 16
ILMN_1710514	5,90061870985253	6,49578491566535	7,7621786394586	8,18967762204	8,08147528434396	9,35403333498308	9,56005783739682	9,55192481541381	BCL3	602	B-cell CLL/lymphoma 3
ILMN_1760412	5,97402985755472	6,80499718552604	7,52502022837583	8,07309599437723	8,43727861666223	9,4678581807739	9,60527780139412	9,56885075316942	SHISA2	387914	shisa homolog 2 (Xenopus laevis)
ILMN_1809931	8,51989363592456	8,55763763567482	9,38092449059045	9,92329520663804	10,5103150846678	11,3546739081884	11,9997234003456	12,0287255994737	NDRG1	10397	N-myc downstream regulated 1
ILMN_1784756	6,30008958381661	6,84223986705244	7,35304473034708	7,64336018535831	8,46367130694619	9,24037490715807	9,55672362465304	9,81279020439315	ACOT7	11332	acyl-CoA thioesterase 7
ILMN_1753111	8,84784942922263	9,2056585651672	9,41897032090657	10,1094544209041	9,08273607500788	10,6624379358171	11,152009128639	11,4308259522805	NAMPT	10135	nicotinamide phosphoribosyltransferase
ILMN_1653871	9,74565824496094	10,0220079668902	10,4348741629485	11,0605665821206	9,94779756466241	11,688602396614	12,1766667180593	12,3882526111869	NAMPT	10135	nicotinamide phosphoribosyltransferase
ILMN_1778401	8,70884197083203	9,0425040866381	9,8622799866657	10,1400136387309	9,67392608698649	10,8245692270777	11,1537064472848	11,4255368362233	HLA-B	3106	major histocompatibility complex, class I, B
ILMN_2397028	5,99357105400946	6,38012215053423	6,7595748530842	7,38728001950991	6,73772290676547	7,83502525736204	8,33036748266908	8,63099110745976	SERPINB8	5271	serpin peptidase inhibitor, clade B (ovalbumin), member 8
ILMN_1764109	6,45689890903389	6,20943666611664	6,35181801338424	7,11275941924593	6,94353152215051	8,17450657203666	8,57032528006671	8,59123224148916	C1R	715	complement component 1, r subcomponent
ILMN_3294318	5,40598955794221	5,44962277356784	6,08461079455103	6,30755591648984	5,61159754590961	6,65502095137413	7,26138031511469	7,59234970045371	NA	NA	NA
ILMN_1703650	7,85985177784257	8,01163781333281	8,63045932119109	8,56536671954341	7,92587387769771	9,00487230644132	9,65384086640033	10,1564717064711	TNIP1	10318	TNFAIP3 interacting protein 1
ILMN_3247424	4,81421548863201	5,18282780971776	5,44532131845986	5,70096180236156	5,05271865090208	6,0222649022016	6,8532839379664	7,33791448127151	ADAP1	11033	ArfGAP with dual PH domains 1
ILMN_1755024	6,01928822589938	6,41976373876755	6,85924736820329	6,84115162707478	6,0610709329328	7,43768384832572	8,23470149225914	8,45392581773036	IKBKE	9641	inhibitor of kappa light polypeptide gene enhancer in B-cells, kinase epsilon
ILMN_1658619	6,16555947989504	6,22221115492882	6,89867786332395	7,2795637716731	6,61583236822948	8,00645339650922	8,52298087302809	8,81782806307226	WWC1	23286	WW and C2 domain containing 1
ILMN_1662390	6,22639596832536	6,54566185353232	7,23682151846532	7,08248368912512	6,80226968016612	8,02699727453115	8,47964730343864	8,65985196298798	ASPHD1	253982	aspartate beta-hydroxylase domain containing 1
ILMN_1663042	6,7707595108611	7,20424643548797	7,57496348777131	7,67280998914892	7,23023373574405	8,46242379190978	9,38078270439864	9,42309055207154	SDC4	6385	syndecan 4
ILMN_3309839	5,30973841906425	5,58030746278438	6,27295409394106	6,53996265812342	5,44887317412475	7,25694662325741	7,67434026568685	7,84344173714788	MIR1275	100302123	microRNA 1275
ILMN_1810191	5,75151488052639	5,96017512975779	6,92395642812162	6,82758008221848	6,10144661281622	7,83472589839796	8,07689668488716	8,24899453506721	PLA2G4C	8605	phospholipase A2, group IVC (cytosolic, calcium-independent)
ILMN_1692398	6,20189256009141	6,61222772522702	7,46976186055048	7,80558054964319	6,60718554763664	8,43547037542595	8,92609981352506	9,12368861107754	CNTNAP1	8506	contactin associated protein 1
ILMN_1667199	5,29041840460415	5,78338919868503	5,9421772140505	6,25886074023301	5,24893975689639	6,88109608075658	7,92189016913523	8,02247182398838	SQRDL	58472	sulfide quinone reductase-like (yeast)
ILMN_1746517	10,5164381974392	10,8296169774123	11,5435000596951	11,9489637455821	10,0751804923907	12,3870189664036	12,7893923862644	13,0419945075618	KYNU	8942	kynureninase
ILMN_1737514	9,39583294180001	9,75495975712843	10,4710655887462	10,9621933790939	9,12523842657535	11,4070022739979	12,0513907980902	12,3261384801123	KYNU	8942	kynureninase
ILMN_1745964	5,33661670654178	5,8906172557982	6,06822600536755	6,49607948016066	5,48160178934533	7,48859358573122	8,41300963788241	8,82912634186555	IRAK2	3656	interleukin-1 receptor-associated kinase 2
ILMN_1681644	5,07136016897137	5,41640802917092	5,88514891212959	6,58362772685015	5,25016507337933	7,36687776243272	8,56013628940982	8,85396298308756	BIRC3	330	baculoviral IAP repeat containing 3
ILMN_1781626	5,92271217132452	6,1865173000205	6,79767048461759	7,00199541420759	5,98945447700878	8,74997922464683	9,17609241859877	9,49683283080075	C1S	716	complement component 1, s subcomponent
ILMN_1792455	8,64400896720995	8,91700466258449	9,79300405588812	10,2418411068037	9,41987533036107	10,9643117292525	11,4461361532115	11,5900796946495	TMEM158	25907	transmembrane protein 158 (gene/pseudogene)
ILMN_1730794	6,49080860497032	7,1443757868327	7,90157578054568	8,31926511257162	7,89251804522078	9,13161100768501	9,75371872597133	9,96482827060182	SERTAD4	56256	SERTA domain containing 4
ILMN_1708375	5,88656797956292	6,39310182301069	7,20016432708519	7,94955010886047	6,56887144523249	8,49794479140144	9,13681667970872	9,23628674077441	IRF1	3659	interferon regulatory factor 1
ILMN_1677198	6,11476422712342	6,30109551447566	6,63978403500184	6,75132746005437	6,21113225844479	8,58041773093862	8,65422559582703	8,62006904592567	C1R	715	complement component 1, r subcomponent
ILMN_2049766	6,69068034969531	7,0755826428828	8,01485988771282	8,09801660708792	7,640278645212	9,92459276647609	10,0674554355742	10,0071617993765	NFE2L3	9603	nuclear factor (erythroid-derived 2)-like 3
ILMN_3241665	6,4500186377446	6,83302514437089	7,24616185461901	7,87095675998253	7,850922648021	9,06270165107349	9,38349287821204	9,64358468746613	C1orf133	574036	chromosome 1 open reading frame 133
ILMN_2150654	7,09714514551906	7,30602626159517	7,91782982893402	8,04323356910301	8,56206196972795	9,60644463786763	10,1482408435202	10,3255263279582	ZSWIM4	65249	zinc finger, SWIM-type containing 4
ILMN_1748890	5,89824100200956	6,06027399195245	6,64149721933096	6,70364242951222	6,70183871932762	8,26938710692806	8,47143905972393	8,89284145273741	GPR176	11245	G protein-coupled receptor 176
ILMN_2379644	4,79760119325751	5,00428921212928	4,90727594881498	5,01883468453847	5,70195254135149	7,01343008161589	7,30621799205296	7,68595980718636	CD74	972	CD74 molecule, major histocompatibility complex, class II invariant chain
ILMN_1736567	5,50612355503795	5,54331279178325	6,01081367715228	5,80198218208262	6,43465994466949	7,98108683856268	8,33474905260942	8,31382666417202	CD74	972	CD74 molecule, major histocompatibility complex, class II invariant chain
ILMN_1698218	5,59412807796809	5,18417892822002	5,50487300726181	6,09891200827174	5,80852887393246	6,98580216089309	7,70111330697282	8,16509310761077	TRAF1	7185	TNF receptor-associated factor 1
ILMN_2310896	5,92537298770416	5,68663121568961	6,13153055484029	6,19362890731764	6,28490396394561	7,75659382374401	8,65986500458913	9,10304991480149	NLRP3	114548	NLR family, pyrin domain containing 3
ILMN_1736026	7,20398541836073	7,08188274691278	7,37664333865436	7,72741793381782	7,50788652807373	9,11652351093378	9,82957324047362	10,1760151674019	MMP8	4317	matrix metallopeptidase 8 (neutrophil collagenase)
ILMN_1773650	5,73482947184547	5,6750120383284	6,08350058982272	5,9859967759907	6,46245203483031	7,49277669239009	8,30427160002048	9,14472216394076	LRRN3	54674	leucine rich repeat neuronal 3
ILMN_2048591	5,03990707658371	5,71734701485537	5,95246314970507	5,86850562565832	6,44535025882454	7,21278644996621	8,40427233882639	9,11673475748278	LRRN3	54674	leucine rich repeat neuronal 3
ILMN_2405684	7,68719044139678	7,696218117679	8,67181301965366	9,06124057042145	8,77061867084934	10,0803190023134	10,9337507804874	11,3279859304929	BIRC3	330	baculoviral IAP repeat containing 3
ILMN_1712026	5,707435798846	5,97661918665176	6,32456014111417	6,75808686526397	6,37558063438066	8,02434646807681	8,95686069930492	9,36206027198173	NLRP3	114548	NLR family, pyrin domain containing 3
ILMN_1741404	6,01479939391184	6,53437858129645	6,90384714044972	7,42999692989294	6,86573049833861	8,47061373849328	9,42556574152831	9,93811050027134	MSC	9242	musculin
ILMN_1792922	5,22082769232619	5,12386903821726	5,22737342616366	5,9319163585222	4,99704149245554	6,68503092080121	8,15967369438556	8,72060647590783	SOD2	6648	superoxide dismutase 2, mitochondrial
ILMN_1801842	4,97247735803725	4,96089977863796	4,8259260903817	5,43418655183875	4,69685034522001	5,95914551129292	7,40411036146257	7,94187418521954	PTX3	5806	pentraxin 3, long
ILMN_3242900	8,70147419075868	8,74689705543551	9,18214690387403	9,28075232467446	10,8418642828386	11,6667403867414	12,0442004278255	12,0399295932539	NA	NA	NA
ILMN_2351466	4,98989969798724	5,04837266547193	5,45389880866671	5,34385554271373	7,08291573132959	7,99842056118743	8,31108154955946	8,45229347037141	NA	NA	NA
ILMN_1672611	5,2942588465338	5,05457328108567	5,17886709991985	5,15790323449835	6,64821242419332	7,74134830983947	8,14747410462506	8,25781126484803	CDH11	1009	cadherin 11, type 2, OB-cadherin (osteoblast)
ILMN_1695880	5,7703388804341	5,82773555363324	6,2478285042436	6,44948468081974	7,98044413948859	8,7385091791078	9,00281042954424	9,18621875450787	LOX	4015	lysyl oxidase
ILMN_1769245	5,81751102562486	6,1854501586276	6,18488982912946	6,49055489818038	7,84110360831928	8,74621666863686	9,05235170043492	9,23712064914191	GLIPR1	11010	GLI pathogenesis-related 1
ILMN_1774982	5,17219567875022	5,01373452278383	5,20891354927188	5,56150368973167	7,01787895887688	7,5067893486953	7,81816811493355	8,13596682981699	CDC42EP5	148170	CDC42 effector protein (Rho GTPase binding) 5
ILMN_2402392	5,13632361101652	5,32563836423982	5,14683272578044	4,90640607428526	6,86027805882402	7,71566312262722	7,69894293181487	8,04036174051122	COL8A1	1295	collagen, type VIII, alpha 1
ILMN_1712112	9,8297434353658	9,85047699577334	9,45676110781599	10,1939934117355	11,224794480718	11,9436667670323	12,3893888712887	12,5480631179464	RCAN1	1827	regulator of calcineurin 1
ILMN_1791759	5,69937399104062	5,33252585255019	5,71232282459314	5,94878073882568	5,40728251120694	7,51160193344136	7,30870158880359	8,09361502438539	CXCL10	3627	chemokine (C-X-C motif) ligand 10
ILMN_1801246	5,19791495581435	5,39204282791256	5,09036764013983	5,25620719044505	5,86188806257155	6,66278032252838	7,23672460398104	7,4871798004043	IFITM1	8519	interferon induced transmembrane protein 1 (9-27)
ILMN_1707695	6,55012675636614	6,584602362514	6,53927471246457	6,68816922494929	7,0258876648116	8,78238800712832	8,45749979769517	8,86499152722124	IFIT1	3434	interferon-induced protein with tetratricopeptide repeats 1
ILMN_1674063	6,22926599334516	6,33697362740773	6,50860986496412	6,63118348970182	6,74478365452672	8,07155917546709	8,2474736833176	8,51172479469842	OAS2	4939	2'-5'-oligoadenylate synthetase 2, 69/71kDa
ILMN_2054019	6,35637978060764	6,46476841212691	6,59797275070993	6,59489626139091	7,77586721542039	8,73683309271356	8,93344106217737	8,93605340864342	ISG15	9636	ISG15 ubiquitin-like modifier
ILMN_1723912	5,16407543000813	4,7093934964717	5,15024583757742	4,75384802039063	5,95905781303951	6,76493033687814	6,8725166305953	7,42195681501818	IFI44L	10964	interferon-induced protein 44-like
ILMN_1676449	6,05711092265871	5,96003348871281	5,61646707158426	6,28444477363206	6,36498642435653	7,14871790797548	7,39773057414226	7,63338477411352	SLIT2	9353	slit homolog 2 (Drosophila)
ILMN_1758938	7,07005575362293	7,39503965326744	7,20732768421858	7,61995004593279	7,66469990072373	8,3601809801843	8,58716825479305	8,72487175523413	SLC31A2	1318	solute carrier family 31 (copper transporters), member 2
ILMN_1712708	4,83286253417469	4,99094422107799	4,83483351881996	5,47132605800006	5,54287007597875	5,94261152607076	6,28678254248122	6,75947711342822	TRIM47	91107	tripartite motif containing 47
ILMN_1671891	5,41437514537761	5,25330448707633	5,21851030420208	5,77091662523465	5,66562086228778	5,96687425916841	6,57712512186995	7,08583785973275	PID1	55022	phosphotyrosine interaction domain containing 1
ILMN_1801504	5,79813802962361	5,74611825060544	5,83975631014414	6,14620982673204	5,81896665818389	6,70737332179711	6,82998197566309	7,02708087428587	RUNX1	861	runt-related transcription factor 1
ILMN_2061446	8,04081934679237	7,82741813066797	7,90997282915384	8,21337057921875	8,08348014432194	8,92427772422604	9,02987112538678	9,36573129260165	NCEH1	57552	neutral cholesterol ester hydrolase 1
ILMN_1777811	8,6333716819909	8,59773994876289	8,72902789526235	9,04539354520062	8,88408168126981	9,5074472134834	9,78991982138043	10,060948825036	URGCP	55665	upregulator of cell proliferation
ILMN_1664543	5,33158131554405	5,61181860342003	5,26195332244159	5,52240574999106	5,68409369830731	6,23290373131293	6,30381590366211	6,73618665424207	IFIT3	3437	interferon-induced protein with tetratricopeptide repeats 3
ILMN_1792679	7,37470799358314	7,60398970273418	7,99978211686806	8,16055262006892	7,80724492265466	8,71236150264783	9,17425418068425	9,2937363949127	ITGA5	3678	integrin, alpha 5 (fibronectin receptor, alpha polypeptide)
ILMN_2086077	6,00037863370511	6,01854284038607	6,36495455158313	6,47027427276267	6,01105439100315	6,98512627911539	7,53957252409448	7,66088752027547	JUNB	3726	jun B proto-oncogene
ILMN_1727689	5,40621736611068	5,33352554115888	5,82551169957468	5,74542812820011	5,42092162704254	6,36299699844575	6,71697478642385	7,04796408421725	TNFAIP2	7127	tumor necrosis factor, alpha-induced protein 2
ILMN_2386818	8,3042719515396	8,2579232232396	8,50308742113774	8,54801053760153	8,5563652739749	9,28210849006186	9,62125780876667	9,63824872596385	URGCP	55665	upregulator of cell proliferation
ILMN_1718558	6,79330794192456	6,86622769416716	7,09125063692376	7,17293858379823	7,08165005103266	7,76431361097088	8,09953877492329	8,21678669281573	PARP12	64761	poly (ADP-ribose) polymerase family, member 12
ILMN_1696933	5,56604678507395	5,23657420609522	5,62236754172059	5,82153390299099	5,6383083949485	6,28215810100124	6,86205210875914	7,19907890151526	NLRP3	114548	NLR family, pyrin domain containing 3
ILMN_1766539	8,94195386023933	8,94962307399693	9,20901313636513	9,18389454749138	9,49274366313533	10,0205878361305	10,3950100457009	10,5064944296559	TAGLN2	8407	transgelin 2
ILMN_2344373	7,28887984338679	7,28681110846997	7,89856861160423	7,76452766707714	7,79594942365994	8,50063604223739	8,65725917193791	9,02281146036905	MVP	9961	major vault protein
ILMN_1788180	9,77458326500167	9,96107362736263	9,80701045940781	9,938261011396	10,2325608238497	10,7453251864098	11,0031066950126	11,2575839679227	RAB13	5872	RAB13, member RAS oncogene family
ILMN_2199554	5,25717218279052	5,47001551680299	5,52355685630658	5,74224688992815	5,87631649699064	6,3018001530719	6,49319630047505	6,87836842594786	LOC388692	388692	uncharacterized LOC388692
ILMN_1725314	5,81366742095254	6,09456843065675	6,36646705401179	6,35835062567025	6,16893892475142	6,94078646470338	7,27061777849909	7,69448916238951	GBP3	2635	guanylate binding protein 3
ILMN_1664537	7,9077885444815	8,05755722913996	7,93201905761501	8,51906536278307	8,21139325336982	9,09540783059882	9,58354893633659	9,69582378773287	USP11	8237	ubiquitin specific peptidase 11
ILMN_2349061	5,18489488389528	4,97205172687403	5,45628373654408	5,44369234202362	5,44236565215383	6,09582932599588	6,42656786200919	6,61375265810778	IRF7	3665	interferon regulatory factor 7
ILMN_1800317	4,86134822127097	4,79288458575292	4,61354831437491	4,84312604436135	5,329903881926	5,74264450637344	6,11236235949545	6,45448066060758	WNT5A	7474	wingless-type MMTV integration site family, member 5A
ILMN_3205353	7,89923562141989	8,33572874200631	8,41348702979682	8,54322136161779	8,68979163489215	9,41670605107522	9,85722391173824	9,79954169686879	RAB13	5872	RAB13, member RAS oncogene family
ILMN_2148785	6,97692902947517	7,11276489902831	7,19644645317999	7,51643480960407	7,74723979117844	8,72344245327379	8,76673216282088	8,85057615400557	GBP1	2633	guanylate binding protein 1, interferon-inducible
ILMN_1695435	5,79882681641167	6,0152976421773	5,8407236489824	6,01698512980539	6,69027036871097	7,02181806847619	7,51597073688221	7,74997778764525	NA	NA	NA
ILMN_1775380	6,81995328767808	7,0845875720582	6,93233259579653	6,9715737073011	7,63655936915973	8,25135377207113	8,56305020936887	8,81692171655065	SMOX	54498	spermine oxidase
ILMN_2199768	6,42762175317041	6,56657166200407	6,65511690156926	6,7953674022856	7,04964769664258	7,51088510811817	8,06093705292785	8,24850482242969	SLITRK4	139065	SLIT and NTRK-like family, member 4
ILMN_1751607	5,64368320750171	5,67326995177539	5,67914032134999	5,79531366618397	6,4187783253872	6,60667082035169	7,08721202622874	7,55748665832048	FOSB	2354	FBJ murine osteosarcoma viral oncogene homolog B
ILMN_2085862	5,47239260112309	5,75463481149791	5,67364918915727	5,85039301169507	6,33203419307071	6,99347460205584	7,34967043336496	7,45952124037128	SLC15A3	51296	solute carrier family 15, member 3
ILMN_1802553	11,3487460354167	11,6628171804528	11,7558417765012	12,0639817469862	12,1213847260366	12,8308612714747	13,3214263964926	13,4430879954238	NA	NA	NA
ILMN_2371911	5,13683825498422	5,40894954275507	5,80845841746374	5,64251516397568	5,90813038442481	6,60719436103559	6,64771509000755	6,91133313023914	MUC1	4582	mucin 1, cell surface associated
ILMN_1654319	4,92848976809773	5,41661071317503	5,36687438406755	4,95747514493421	5,83049403289866	6,47139965776162	6,59269186102334	6,87972054442978	HAPLN3	145864	hyaluronan and proteoglycan link protein 3
ILMN_1669605	6,00400948786686	6,19414688315377	6,08397628076396	6,29853155855021	6,61141666079083	6,92946091744987	7,50895720107749	7,76408821415499	CLIC4	25932	chloride intracellular channel 4
ILMN_1756806	8,5699032262711	8,6695666883206	8,66786551390942	8,85544263185523	9,09569175772693	9,97424824344356	10,3523019050249	10,3788472761117	MCL1	4170	myeloid cell leukemia sequence 1 (BCL2-related)
ILMN_1676336	7,15334694144053	7,20916442131791	7,03661520913138	7,13714860568098	7,18886750397106	8,14294218988035	8,60607450489014	8,8923708824124	NCEH1	57552	neutral cholesterol ester hydrolase 1
ILMN_2175912	7,18060616095845	7,39570202299162	7,08058089053815	7,06159662811804	7,43992668223484	8,21203224758826	8,71104099740357	8,94541704206222	ITGB2	3689	integrin, beta 2 (complement component 3 receptor 3 and 4 subunit)
ILMN_1794875	7,24929294498966	7,14355341743349	7,37451602535332	7,27420139532315	7,52955959431841	8,39400944873331	8,51934711131499	9,10457898027679	AGPAT9	84803	1-acylglycerol-3-phosphate O-acyltransferase 9
ILMN_1738276	7,69735790473672	7,94941824120194	7,99390568572953	7,95171683295104	8,14085544872828	8,83838746286666	9,20414974884416	9,34193218068857	TMEM185A	84548	transmembrane protein 185A
ILMN_1695423	8,2863153454283	8,33815161106757	8,287803182518	8,2164348807587	8,64854044700414	9,2733810749086	9,54234363775821	9,72810047034217	CD9	928	CD9 molecule
ILMN_1651628	7,34905332999904	7,32238681097364	7,51480319111472	7,46204782436091	7,6209571515999	8,2179025310679	8,64111259227886	8,83477588428584	EXOC6	54536	exocyst complex component 6
ILMN_2089656	6,46159895470067	6,41157982500181	6,60180287927525	6,30855311662396	6,87460256790619	7,39546536121555	7,61846131069554	7,93540698411634	DIEXF	27042	digestive organ expansion factor homolog (zebrafish)
ILMN_1767448	7,22430135056141	6,97410913033676	7,08402165461655	7,07857808951286	7,43130755779607	7,97090619738318	8,26818449985829	8,57387757756666	LHFP	10186	lipoma HMGIC fusion partner
ILMN_2129234	5,33190599125859	5,14108000099872	5,4144838337103	5,37819925737526	5,94374138902059	6,16644945114723	6,54112342481405	7,0874778089008	TMEM47	83604	transmembrane protein 47
ILMN_1720829	7,8453000450456	7,90562047210381	7,88897777972502	8,04669109874352	8,14930605103493	8,75031283524602	9,17211460188781	9,43853402984444	ZFP36	7538	zinc finger protein 36, C3H type, homolog (mouse)
ILMN_1730734	9,3131155075612	9,64741389784668	9,70030368237344	10,0202413126924	9,8676214621225	10,4272572937259	11,0119434556571	11,1690338700475	TMEM205	374882	transmembrane protein 205
ILMN_2357134	5,83094411864825	6,15454762624321	6,39823005305284	6,68866366828204	6,30072446866303	7,18779219296766	7,61633745207715	7,5913357420401	SPHK1	8877	sphingosine kinase 1
ILMN_1720998	5,55243016962477	5,97385667938674	6,18160946614549	6,62891991064226	6,15559873583742	6,81233962506363	7,61291792416703	7,43583077199904	CA12	771	carbonic anhydrase XII
ILMN_1682717	11,2621710683104	11,3699357356132	11,5821232132923	11,9164691848576	11,8891443655793	12,7411606733601	12,9002985643869	12,9234387847834	IER3	8870	immediate early response 3
ILMN_2375879	6,86344422823684	6,85063706012308	6,95392264991979	7,13334462629506	7,25592620791946	8,02965425158503	8,22310978130629	8,33186066533565	VEGFA	7422	vascular endothelial growth factor A
ILMN_1784005	10,139361304482	10,1770470794033	10,2087936666741	10,6207696507234	10,6378847506191	11,4879802692421	11,7840370294231	11,8349654980289	RAB13	5872	RAB13, member RAS oncogene family
ILMN_1815086	11,0750269182005	11,0416975750901	11,1492440150192	11,6035548056332	11,3779498070721	12,1488019729369	12,5869991225529	12,7413171942311	NINJ1	4814	ninjurin 1
ILMN_1671250	7,97199968223161	8,10517402224776	8,2199697370433	8,62623547022779	8,3294773279386	9,31195673565959	9,68248026975358	9,91220008425503	CLIC4	25932	chloride intracellular channel 4
ILMN_1678961	8,7328989486823	8,79732819911685	9,11358579211485	9,24149064295316	9,24253171647049	9,95625487026362	10,503062131726	10,6381041190277	FRMD4A	55691	FERM domain containing 4A
ILMN_1793267	6,19459508639149	6,36622773243098	6,38806527903951	6,55656172223543	6,69230190771882	7,46449144620586	7,88717861807993	8,08639856797243	ETHE1	23474	ethylmalonic encephalopathy 1
ILMN_1764826	6,56346034973726	6,86058159983604	7,02480746503126	7,05142070885814	7,07767303752405	7,81198399252945	7,8669289483595	8,15388435983811	TFE3	7030	transcription factor binding to IGHM enhancer 3
ILMN_1765232	9,5340996774687	9,79122951164615	9,92131141879497	10,125353250106	9,80100059692868	10,8749673193589	10,9635265899826	10,9046137424875	RNLS	55328	renalase, FAD-dependent amine oxidase
ILMN_1705049	7,26045254067333	7,684220199264	7,57569199423551	8,13226286814464	7,70612157894309	8,76274587910855	8,89179629302188	8,8460830756858	TMEM67	91147	transmembrane protein 67
ILMN_1768194	7,51013327946316	7,63971248801001	8,04354642217392	8,49644686310439	7,83389223131882	9,05099264309064	9,36596458064415	9,52185548281307	BIRC2	329	baculoviral IAP repeat containing 2
ILMN_1718960	6,45571316893326	6,65303421894586	7,0642056819308	7,57763255263602	6,98406888685661	8,17503320473812	8,52003351881769	8,70434478440285	SERPINB8	5271	serpin peptidase inhibitor, clade B (ovalbumin), member 8
ILMN_1667295	5,65002669779339	5,73431227760551	5,7972235097099	5,9593145008743	5,80334775943113	7,17890754388144	7,67966760387116	7,57371528575467	VASN	114990	vasorin
ILMN_1784948	5,43204794156832	5,41326027273663	5,76520433966461	5,78762234757508	5,60677199890325	6,68542633885647	7,11363130102949	7,499590819685	SPOCD1	90853	SPOC domain containing 1
ILMN_2109708	8,64787548917008	8,63985720766231	8,83432942431667	8,85727658895087	8,80319210906968	9,73973795370434	10,327976001986	10,4490536328875	TYMP	1890	thymidine phosphorylase
ILMN_1798181	6,41941013469883	6,38223004154751	6,68967717321238	7,11577008837173	6,68013059691272	7,75461333453738	8,13463146431743	8,52546933100689	IRF7	3665	interferon regulatory factor 7
ILMN_1677603	4,82433616151809	4,60403884399874	5,13696590888388	5,26600246268202	4,88521158308267	5,81449790874112	6,3270133400667	6,72974581341511	C1S	716	complement component 1, s subcomponent
ILMN_1803870	5,53651967747185	4,9813335290925	5,16769602089148	5,60564384842145	5,41191794838041	6,07134036038259	6,56847170212586	7,35004200729126	CDK16	5127	cyclin-dependent kinase 16
ILMN_1738589	5,54145081999547	5,59753659606303	5,0968363853713	5,51933810587786	5,29365469419437	6,13302100191455	7,00802790896033	7,16857253862318	MGLL	11343	monoglyceride lipase
ILMN_1740418	5,25425298216107	5,57472722855646	5,4974538859143	5,47200787914835	5,73881517075519	6,16862282714424	6,72317557729283	7,07483876649193	CYP27B1	1594	cytochrome P450, family 27, subfamily B, polypeptide 1
ILMN_1670926	4,95760686087625	4,94845389958462	4,99703291907972	4,98765194981831	5,04278686421157	5,64380918448847	6,34326966722674	6,63327400124769	CHST15	51363	carbohydrate (N-acetylgalactosamine 4-sulfate 6-O) sulfotransferase 15
ILMN_1701789	6,34254569717304	6,51617227201514	6,72426838703065	6,7998392871656	6,50530489938199	7,4919669933821	7,52093415801035	7,98550638474588	IFIT3	3437	interferon-induced protein with tetratricopeptide repeats 3
ILMN_2388547	5,1791985957626	5,17779441346626	4,90147408209341	5,24057082114213	5,05760396564945	6,11353750374224	6,26982537335201	6,59037987136983	EPSTI1	94240	epithelial stromal interaction 1 (breast)
ILMN_2239754	6,83044826974036	6,86758788248345	6,76351278432019	6,93915848027245	6,73069457839228	7,87403016926321	7,84829900025286	7,985217912433	IFIT3	3437	interferon-induced protein with tetratricopeptide repeats 3
ILMN_3257030	8,41177480834047	8,22621960573251	8,41674408174191	8,51249137248023	7,84036144447279	9,37093545262361	9,35388071639232	9,62225761672847	FTH1	2495	ferritin, heavy polypeptide 1
ILMN_2091846	8,08823330623462	8,03395089442192	8,0070719461508	8,18898497715137	7,31235925107237	8,74938799643067	8,98995365853541	9,3630059021041	FTH1	2495	ferritin, heavy polypeptide 1
ILMN_1768973	9,00721401737179	9,08974293423354	9,23918636295443	9,31489152799163	9,70072811918926	10,6293320150564	11,0467818287638	11,1263418885817	HIST2H2AC	8338	histone cluster 2, H2ac
ILMN_1732921	5,81264507877028	5,55400017138039	5,90255747658516	5,94468530285939	6,48941644346225	7,44955995929811	7,57952060243399	7,98169974286633	ITGB8	3696	integrin, beta 8
ILMN_1710859	7,1974802538158	7,32984381324006	7,68062481480239	7,75410572083909	8,34805911995221	9,21454158460085	9,40394924870729	9,60299664067283	PCSK1	5122	proprotein convertase subtilisin/kexin type 1
ILMN_2081813	7,58065991599913	7,66034637590676	8,00943742971635	8,21802251912308	8,62141504026876	9,47606397830106	9,76716389181058	9,96545445589742	PCSK1	5122	proprotein convertase subtilisin/kexin type 1
ILMN_1690566	5,19071847675105	4,94323781410927	5,40452993034388	5,37985874045476	5,66718732558697	6,78610998242959	7,1607066066511	7,50592051649127	RASSF4	83937	Ras association (RalGDS/AF-6) domain family member 4
ILMN_2408543	6,47539942147675	6,27643747891601	7,07479156639665	6,90886129188042	7,37475000152168	8,19646558021607	8,58840876406225	8,73304905707945	PLAUR	5329	plasminogen activator, urokinase receptor
ILMN_1747589	5,58679251358605	5,48562719576122	5,78103606847929	5,4197389443289	6,39746050686684	7,12426971557124	7,38169713012038	7,67298657436174	HIST2H2AB	317772	histone cluster 2, H2ab
ILMN_1699071	5,49101927946026	5,75182394875135	5,85948764380479	5,79547331607336	6,74325598645524	7,24367132565516	7,4941100162665	7,98089450391484	C21orf7	56911	chromosome 21 open reading frame 7
ILMN_1751276	5,31634543295404	5,25333066662059	5,63699492004963	5,8831369033902	6,63255302918303	7,0500672485737	7,45579164183562	7,82578241750109	BDNF	627	brain-derived neurotrophic factor
ILMN_2374340	6,78243146459573	6,92201150302957	7,3559030820592	7,65980936417025	8,2479380452164	8,90944464558308	9,18619399862676	9,43505478595727	PLAUR	5329	plasminogen activator, urokinase receptor
ILMN_2383163	5,35305094783875	5,14712647589959	5,69451483530652	5,79296472524864	6,43146671548772	7,48238184949136	7,56087957852861	7,94589768831334	DEPDC7	91614	DEP domain containing 7
ILMN_1718152	4,95041850231934	5,13942468230546	5,14716260120156	5,11670531795286	6,00466758682903	7,24028387971122	7,41401500763328	7,61826596862239	DEPDC7	91614	DEP domain containing 7
ILMN_1654396	6,40084661281154	6,23175920413548	6,06487101602718	6,25590102006573	7,07075910423282	7,99352530228017	8,47659814140791	8,48820950392453	ITGB2	3689	integrin, beta 2 (complement component 3 receptor 3 and 4 subunit)
ILMN_1746085	5,71419329523589	6,06328430893107	6,00062485029931	5,77398190205943	6,05389891565292	7,02522284674142	7,82631231586929	8,62482509466671	IGFBP3	3486	insulin-like growth factor binding protein 3
ILMN_1672350	5,44556257278375	5,29352828294695	5,54471283243973	5,61726038219224	5,36496800831488	6,34612460406328	7,13831040473693	7,8161536132796	JAM2	58494	junctional adhesion molecule 2
ILMN_1778010	4,84175153922778	5,09947935449635	5,14494734912716	5,38524246415631	5,00237331695472	5,7542139796438	6,73325057427026	7,29633618393488	IL32	9235	interleukin 32
ILMN_1659316	5,21082019588494	5,13676327385632	5,24783767099218	5,11763846571391	5,19261544134815	5,80980504746779	6,73014911813872	7,45548361386076	HEPACAM	220296	hepatic and glial cell adhesion molecule
ILMN_1785732	5,39602732499342	5,61459542682289	5,44000730071813	5,5865069502289	5,7117403621311	6,12995626207994	7,17424278938227	7,92742070376906	TNFAIP6	7130	tumor necrosis factor, alpha-induced protein 6
ILMN_3246538	6,77280706891419	6,71335371033131	6,8279613177491	6,77046459429916	7,53394347814824	7,77638251312411	8,42493918202024	9,18366673407592	PDE4DIP	9659	phosphodiesterase 4D interacting protein
ILMN_1691341	5,24675009761575	5,30543009124935	5,14251712733745	5,33531350218376	5,84690917631458	6,18877245711387	6,85875850157316	7,56582772349904	NA	NA	NA
ILMN_1738725	5,81876202866038	6,10699230386338	5,66907786923195	6,04654286791418	6,27883594223617	6,89320398312207	7,3959854159442	8,08428872262842	LIF	3976	leukemia inhibitory factor
ILMN_2396875	5,38907662012238	5,66415793601371	5,14427809140739	5,52723857315065	5,69449164691274	6,27604336272391	7,07655400623331	7,777539123428	IGFBP3	3486	insulin-like growth factor binding protein 3
ILMN_2182704	8,84521870385814	9,14816372481946	9,85332560505254	9,89502464024639	9,64223847783755	10,778413129564	10,9580077095907	11,1399540106607	BIRC2	329	baculoviral IAP repeat containing 2
ILMN_1688152	5,62372951176727	6,03203583070963	6,48520378530596	6,50258303767996	6,34410454085766	6,99605296313478	7,59729449647778	7,90455208134285	IL27RA	9466	interleukin 27 receptor, alpha
ILMN_1742450	8,3738181638204	8,50606859158087	9,42596304752085	9,20936132129427	9,06803592940125	9,63945917352262	10,1134755293686	10,2676177028377	TAPBP	6892	TAP binding protein (tapasin)
ILMN_1703009	6,16621796792377	6,33965774059189	7,37400079912527	7,11862546441756	7,09434313612322	7,94179902627049	8,36950471878628	8,30140272772752	FAM20C	56975	family with sequence similarity 20, member C
ILMN_1683165	5,95979583717754	6,49901196898779	7,31848488406642	6,78747785723203	7,17645368430542	7,92038476333195	8,19622568848094	8,32481199910771	FAM20C	56975	family with sequence similarity 20, member C
ILMN_1756992	6,20206615923303	6,46149766084056	6,98355377503244	6,67072123656324	6,99733604008105	8,09745455259944	8,26037616809022	8,21922637829118	MUC1	4582	mucin 1, cell surface associated
ILMN_1849013	8,65463207134328	8,81966370388894	9,54177526855523	9,72243081583351	9,82254854670847	10,595111068909	10,7262486208079	10,8257641234498	IL6ST	3572	interleukin 6 signal transducer (gp130, oncostatin M receptor)
ILMN_1803988	9,49513058345648	9,56074858868579	10,0060477328698	10,1616200019937	10,3596996943721	11,2421290584209	11,2949115498231	11,5270387291384	MCL1	4170	myeloid cell leukemia sequence 1 (BCL2-related)
ILMN_1803277	7,90240554498942	8,29479734121781	8,82724597986163	8,8695758867778	8,84903178643967	9,73222048442035	9,94386445785667	10,1645937761066	MVP	9961	major vault protein
ILMN_1735499	9,6623232312691	10,037291164624	10,5481895979649	10,7144088817025	10,424537001009	11,4635490858125	11,7457756524621	11,9800462683794	DCBLD2	131566	discoidin, CUB and LCCL domain containing 2
ILMN_1694810	6,70106936543432	7,04314408164119	7,31992567339954	7,61862791647906	7,55793783137262	8,41098264741522	8,67205893156489	8,93273132794427	PANX2	56666	pannexin 2
ILMN_2174127	10,6947019732623	11,0702205385054	11,4965840796578	11,6250101987879	11,5064185342175	12,316449139093	12,6987605349734	12,7360861202601	DCBLD2	131566	discoidin, CUB and LCCL domain containing 2
ILMN_1734653	5,81795450246336	5,92556731042822	6,56748389940705	6,82658283474339	6,70308263533646	6,86995902896699	7,46442081407719	8,18761060434848	FNDC1	84624	fibronectin type III domain containing 1
ILMN_2163873	5,95085631942407	6,31310602880275	6,9716695945763	7,26568168153009	7,41631275791143	7,40500051753596	8,36380487851429	8,85095122096304	FNDC1	84624	fibronectin type III domain containing 1
ILMN_1652369	5,69436734401342	6,13096536288104	6,56520208451019	6,30515172809841	7,1468537081912	7,46217279222358	8,18239306651927	8,17323895954737	ERCC1	2067	excision repair cross-complementing rodent repair deficiency, complementation group 1 (includes overlapping antisense sequence)
ILMN_1689004	9,53183873082549	10,1741947231696	10,3900075931371	10,9845913807414	11,0998101578167	11,509613018019	11,9260672256497	12,265460526913	TNFRSF12A	51330	tumor necrosis factor receptor superfamily, member 12A
ILMN_3310326	5,77246813224328	6,05073353264517	6,61841294743224	6,49544728002611	7,10681543832193	7,60740719734133	7,87923374108612	8,2167329216949	MIR221	407006	microRNA 221
ILMN_3244176	4,84734719199417	5,08670138227645	5,68845390236876	5,79559052438898	6,20115635665824	7,03170157199144	7,19425924924921	7,88584712799007	MIR100HG	399959	mir-100-let-7a-2 cluster host gene (non-protein coding)
ILMN_1712684	9,04430010967213	9,30952876656433	9,96667049453258	10,2382439627764	10,4428735500875	11,324212622847	11,4731592795055	11,6740009050404	FAM20C	56975	family with sequence similarity 20, member C
ILMN_2150856	5,04467127058801	5,22424860402727	5,16133995878268	5,31382984993731	5,15416003079824	6,94971109727661	8,82756527286532	10,1197637968385	SERPINB2	5055	serpin peptidase inhibitor, clade B (ovalbumin), member 2
ILMN_1725276	4,77147493337806	4,98594226313871	4,71678649571925	5,55611804327847	4,71234671273518	5,90135502471817	8,42870464459948	9,56341881014371	FDCSP	260436	follicular dendritic cell secreted protein
ILMN_2368530	4,75611724866997	5,06174542941965	5,37357518665239	5,81949854519608	5,3484068667301	6,86909219055063	8,41992168085379	9,30379399052089	IL32	9235	interleukin 32
ILMN_2150851	5,13699229007154	5,60704739066469	5,28549999118053	5,62457417962251	5,38592905008077	6,77604892388023	8,43602079674312	9,58728026989971	SERPINB2	5055	serpin peptidase inhibitor, clade B (ovalbumin), member 2
ILMN_1788874	4,81060547539118	5,32420126904898	5,0104107082374	5,43373107840209	5,79985567595477	7,68733405019538	8,50012588915554	8,64483610455564	SERPINA3	12	serpin peptidase inhibitor, clade A (alpha-1 antiproteinase, antitrypsin), member 3
ILMN_1788107	5,70859236109348	5,52523414530691	5,47713930482932	5,56723422568824	6,33405382151554	7,62620654126096	8,27954676746288	9,19845655501602	IL11	3589	interleukin 11
ILMN_1661197	5,16144485762562	5,40212479236382	5,76191536783282	5,80382230718607	6,29209562663955	7,97344016013932	8,56874002677658	9,2050707685194	CLCF1	23529	cardiotrophin-like cytokine factor 1
ILMN_1657708	4,91361990527458	5,04926372863357	5,41412418944748	5,58586925323254	5,2625695041606	7,21987242559359	8,04545833523434	8,63167950802832	MGLL	11343	monoglyceride lipase
ILMN_1814221	5,76164346769233	6,05318410823951	5,91999403766113	6,35277252224438	5,99154463599817	8,19497205590187	9,11421772213784	9,67819352735886	NPTX1	4884	neuronal pentraxin I
ILMN_1760347	7,00333069710387	7,10710448361816	7,56442195237337	8,211295739351	8,40210904300744	10,0118576551661	11,2825949154589	11,8342270933089	SRGN	5552	serglycin
ILMN_2169152	7,24718296840182	7,49052327125216	8,02611311304162	8,80551202948414	8,60914477385185	10,3947611766122	11,573367755837	12,0684748330297	SRGN	5552	serglycin
ILMN_1657234	7,3179955466414	7,44286819187351	7,79901228505536	8,55196438447521	8,17919879121344	9,80273163871877	11,4657614427342	12,2620303765628	CCL20	6364	chemokine (C-C motif) ligand 20
ILMN_1712545	4,52472242058016	4,9559912868146	5,37871787012209	6,25433981090307	5,90983013440124	8,18893662600986	9,04589051072717	9,29085175738015	S100A3	6274	S100 calcium binding protein A3
ILMN_1778321	7,74801057972898	8,35889308491397	8,80483580477045	9,65104928894607	7,66754183898917	9,80480676976452	10,977694097068	11,3564123733531	SLC2A6	11182	solute carrier family 2 (facilitated glucose transporter), member 6
ILMN_1724686	7,81778705374214	7,98064465780967	8,77519516816847	9,12709958404696	7,34992932122951	9,89807429327855	10,8922625803291	11,3012430862361	CLDN1	9076	claudin 1
ILMN_2336781	10,0049727398955	10,2262613771472	11,2645441460824	12,1225366751126	9,42132194726053	12,5138060794313	13,71677002646	13,9505996114273	SOD2	6648	superoxide dismutase 2, mitochondrial
ILMN_1678841	5,14328903185917	5,44614107101694	5,92298363508509	7,52330218453667	5,22182797686997	6,95502875999294	8,76914755840234	9,52840420066564	UBD	10537	ubiquitin D
ILMN_1711838	6,35237108295036	7,01391606368066	9,19244460670027	9,8104182251271	6,87564109440342	10,4458779341368	10,9964251881276	11,0929210707316	SLC25A24	29957	solute carrier family 25 (mitochondrial carrier; phosphate carrier), member 24
ILMN_1669376	6,26738340157648	7,1270256123225	8,49359817542981	9,09083695863224	6,88917478949488	9,78820250394996	10,8153860080421	11,0981056640874	DRAM1	55332	DNA-damage regulated autophagy modulator 1
ILMN_2047511	6,71615004724683	7,12654080250894	8,4833334423303	9,34227622781818	7,11173152789817	10,3864960552279	11,3768066460635	11,7076597948361	ADAP1	11033	ArfGAP with dual PH domains 1
ILMN_1700413	5,44056153226411	5,68573470330503	7,02747422224518	7,68526479475211	5,58440313514084	8,25080294867445	8,97145983364182	8,91932360492007	MAFF	23764	v-maf musculoaponeurotic fibrosarcoma oncogene homolog F (avian)
ILMN_2173291	5,50765701268836	5,67254128729334	7,17195341890214	7,87039242643679	5,55222919964003	8,50922445182942	9,36634154238418	9,43658143885916	CYP4B1	1580	cytochrome P450, family 4, subfamily B, polypeptide 1
ILMN_3308265	5,19479603223325	6,14809372352775	7,14606175190569	8,10560183787956	5,84917005178768	8,46470166845904	9,388597962531	8,98968290555848	MIR302C	442895	microRNA 302c
ILMN_1812226	6,58083119444112	7,23248365553461	8,8558071237662	9,16733519374111	6,86657820292191	10,1391429048153	10,489915992879	10,6234007279064	ICAM1	3383	intercellular adhesion molecule 1
ILMN_1659047	8,30956695709643	8,59998217777349	8,97486368752523	9,1522972560877	10,9133278932699	11,9662179286016	12,1231858335294	12,319965604864	NA	NA	NA
ILMN_2144426	7,23047114983055	7,81976406892014	7,7240951862417	8,20387691870019	9,53097893235183	10,915494789088	11,2516855934178	11,2294187861306	NA	NA	NA
ILMN_1676663	4,92069806718934	5,22848432313792	5,45513804197422	5,89511527911693	7,27261682299934	8,13447198497629	8,76917632578422	9,46151508556693	TNFRSF11B	4982	tumor necrosis factor receptor superfamily, member 11b
ILMN_1767556	5,58996490907434	5,47449820287187	6,01395788346235	6,85403957463414	7,70342407620213	9,4938603676356	9,52722946515141	9,53780715785512	C10orf10	11067	chromosome 10 open reading frame 10
ILMN_1774077	5,35676691546428	5,28555551692811	5,90035728232943	6,28332732796974	7,94670498466508	9,10908856558289	9,70687164036421	9,80615755708871	GBP2	2634	guanylate binding protein 2, interferon-inducible
ILMN_1725814	7,20718737046554	7,27470129412142	7,74834216163997	8,31118473290464	8,9782663418099	10,3069544196711	11,212985277206	11,6357891872868	IL24	11009	interleukin 24
ILMN_2234697	6,77865667928257	6,9835814227077	7,38698065963109	7,52444515581619	8,40942219991308	9,6146063396992	10,113468680761	10,4205094135486	BEX1	55859	brain expressed, X-linked 1
ILMN_1774685	9,14533238162506	9,57901775499425	10,1534023115433	10,5545875547469	11,3438869665969	12,2744473477506	12,9864014924704	13,2679785905133	IL24	11009	interleukin 24
ILMN_1762712	6,05219292055583	6,28313675963794	6,4714168626235	6,9374893290006	7,66887858326631	9,00925905783053	9,62936485108232	9,97409031674528	HHEX	3087	hematopoietically expressed homeobox
ILMN_2407799	8,18398928623731	8,4971925511222	8,89618883921174	9,47202736545711	10,0987359641797	11,4571726635746	11,9729903377877	12,3555350627529	IL24	11009	interleukin 24
ILMN_1673566	5,8662135441671	5,9799707679789	6,43517242065725	6,72894588561564	7,59680694521626	9,82356592840022	10,2710358231414	10,6282101504408	ADAMTS1	9510	ADAM metallopeptidase with thrombospondin type 1 motif, 1
ILMN_1685433	4,37061693977081	4,85625769300776	5,23233217881571	4,90559499168592	7,1777394126977	8,46320461964573	8,6232145290972	8,99678969237504	COL8A1	1295	collagen, type VIII, alpha 1
ILMN_1773337	8,58555142921168	9,66460527372456	10,9206549997118	11,5715176339686	11,964403410002	12,9965558330829	13,3206544442797	13,590401135387	DKK1	22943	dickkopf 1 homolog (Xenopus laevis)
ILMN_1715508	5,56539028826477	5,98664995246578	7,14052682850195	7,75003552257	8,74176422272124	10,2553244441098	10,2374963824726	10,1014315555387	NNMT	4837	nicotinamide N-methyltransferase
ILMN_1726448	6,7293280534796	7,78043319855555	8,29050304461007	8,71780424191716	9,53157135636171	11,2474377347316	11,4652527265166	11,6776916881561	MMP1	4312	matrix metallopeptidase 1 (interstitial collagenase)
ILMN_2174189	5,54760360621298	6,10073254767432	7,00399314343901	7,50708599423816	8,44090673126686	9,77086625944209	9,62655799438392	10,2269831810597	DKK1	22943	dickkopf 1 homolog (Xenopus laevis)
ILMN_1707727	5,33971056105978	4,98347508057309	5,58417273272842	5,82160640539399	9,06492756808029	9,83326795309731	9,93599029620885	10,3495580044694	ANGPTL4	51129	angiopoietin-like 4
ILMN_1677511	6,2854079292235	6,67436782830074	7,75109404427861	8,42660951786496	11,0514465198215	11,5220084194329	11,8366289992299	12,1110641214929	PTGS2	5743	prostaglandin-endoperoxide synthase 2 (prostaglandin G/H synthase and cyclooxygenase)
ILMN_2184373	8,368782632776	11,3630047888694	13,2234343389699	14,1113077680044	10,9488231982392	14,4201076196575	14,4580636240024	14,3568081621748	IL8	3576	interleukin 8
ILMN_1666733	7,30985001515789	9,88498188438771	12,3358687498105	13,2850804315902	9,55568549500651	13,8546863963078	14,5113262053848	14,6635053391972	IL8	3576	interleukin 8
ILMN_2406501	7,18084278811036	7,55157888430635	8,62576167155541	9,82583062232441	6,29456448996877	10,1587533708033	11,7301816803523	12,3068285671593	SOD2	6648	superoxide dismutase 2, mitochondrial
ILMN_1776181	5,07298665194513	5,64817848853123	7,6836329814665	8,64622208054411	5,16633866215947	9,82003722928077	10,9824894125108	11,4099511934546	BIRC3	330	baculoviral IAP repeat containing 3
ILMN_1775501	4,72586088004137	5,04450163898943	5,86241110386426	7,15550243505496	4,92353348128005	8,77194553514166	10,7249555265659	11,8381195755283	IL1B	3553	interleukin 1, beta
ILMN_1699651	5,33894730214273	5,53291874892088	6,87706896668752	7,95511654329484	6,28135106220795	10,2867479535774	11,3297912531135	11,7573111124985	IL6	3569	interleukin 6 (interferon, beta 2)
ILMN_1720048	4,95862264992441	6,26075204494106	8,89152692314526	10,2385628148602	7,7951534338101	11,9857550713491	13,2770908558117	13,6060455061228	CCL2	6347	chemokine (C-C motif) ligand 2
