# Supplementary material for: MITF and c-Jun antagonism interconnects melanoma dedifferentiation with pro-inflammatory cytokine responsiveness and myeloid cell recruitment
Source: Nat Commun. 2015 Nov 4;6:8755. doi: 10.1038/ncomms9755 (PMC4659938; doi:10.1038/ncomms9755)
Supplement: Supplementary Data 5 — Non-mean centred log2 gene expression values (mean of two biological replicates) of genes from cluster 2 (induced by TNF) shown in figures 2c-e. [file ncomms9755-s6.xlsx]

## Sheet: Supplementary_Data_5
Supplementary Data 5. Non-mean centred log2 gene expression values (mean of two biological replicates) of genes from cluster 2 (induced by TNF) shown in figures 2c-e
Related to Figure 2c-e.
ILMN_ProbeID	siNT	siNT_TNF10	siNT_TNF100	siNT_TNF1000	siMITF	siMITF_TNF10	siMITF_TNF100	siMITF_TNF1000	SYMBOL	ENTREZ_ID	GENENAME
ILMN_1652413	8,26611373165768	8,28566451851241	8,45436713572832	8,33425797871303	6,20625375773682	7,05260674089966	7,32691399559183	7,54433073857561	UCN2	90226	urocortin 2
ILMN_1803652	8,86107479095767	8,80282536060973	8,98274190722516	8,86287221177195	6,97334070197263	7,7170856025061	7,93268135265561	8,06697935366561	C9orf91	203197	chromosome 9 open reading frame 91
ILMN_1740426	9,35937453895277	9,38330835525603	9,35981909992422	9,17955297089859	7,25141146385476	8,03090067389777	8,15594191121895	8,27363717323489	RASD1	51655	RAS, dexamethasone-induced 1
ILMN_1708934	11,3430492281387	11,0124413836291	10,8976419845433	10,7889591526612	9,41931675246279	9,78235616430418	10,1075040455077	10,4610783967889	ADM	133	adrenomedullin
ILMN_1677402	10,9722182028527	10,7664753383533	10,4915477108104	10,6122533588785	8,45785376890327	9,14032025728324	9,8467473443043	10,1557801283503	C11orf96	387763	chromosome 11 open reading frame 96
ILMN_1798256	10,9657394521891	10,8315176724399	10,722814017929	10,8342530225106	8,43392898621044	8,9501342811612	9,39201385979957	9,7063807563387	UPP1	7378	uridine phosphorylase 1
ILMN_1745242	9,58712110380295	9,61382162388132	9,39198681678259	9,50686219257113	7,29161745212686	8,17295827562712	8,21812302631068	8,46298253499064	PLSCR1	5359	phospholipid scramblase 1
ILMN_1776327	7,36982292500541	7,99347833086816	8,81864799175145	9,02555579083308	8,14329616556633	9,43391637141836	9,55603002129517	9,46934125124926	LOC100132999	100132999	uncharacterized LOC100132999
ILMN_1704014	8,06819405846377	8,90810634296481	9,46025678862209	9,823798108114	8,9872393318816	10,1059685244743	10,3954243100782	10,3211921865927	LOC730256	730256	uncharacterized LOC730256
ILMN_2341229	6,37140848636177	6,57074618087216	7,25895638795349	7,64973451137366	6,56526556198575	7,63932440694404	8,28197767078874	8,5073374199964	CD34	947	CD34 molecule
ILMN_1760718	6,78919015540301	7,17172629669173	7,74532300013743	8,06876224048452	7,3850444519456	8,32400235260755	8,670349962886	8,846862894443	ZMIZ2	83637	zinc finger, MIZ-type containing 2
ILMN_1732799	5,43941609602043	5,56576378909627	6,27675355039136	6,52153391245816	5,7491392996083	6,37006175909917	6,8506037362735	7,27503872426937	CD34	947	CD34 molecule
ILMN_1754920	5,13645741631405	5,43363854065724	6,46519127579209	6,97351161609183	5,19048499220182	6,32096862357432	6,63678197188193	7,10903971274798	C6orf58	352999	chromosome 6 open reading frame 58
ILMN_2381899	7,80480433868129	8,5970516779433	8,94094274429273	9,34410052543261	7,78658008443191	9,08573331625937	9,17792779473853	9,32550211258295	OPTN	10133	optineurin
ILMN_1717313	6,53917133448359	6,95440088370623	7,80505233515673	8,03414073825419	6,24562392735598	7,91740452449677	8,70657651316402	9,04830464002203	NFKBIE	4794	nuclear factor of kappa light polypeptide gene enhancer in B-cells inhibitor, epsilon
ILMN_1739154	6,32498972657094	6,56156818471431	7,45155042966494	7,93462298373223	6,7036007230285	7,75954241466409	8,4019875785544	8,83630691152296	LSAMP	4045	limbic system-associated membrane protein
ILMN_2390859	5,93739943691062	6,88319424888743	7,77840798105502	7,85320903183873	6,31938197203665	7,5479970853457	8,26385496428695	8,51009239599914	NFKB2	4791	nuclear factor of kappa light polypeptide gene enhancer in B-cells 2 (p49/p100)
ILMN_1799062	5,80784896224556	6,43544368071869	7,72364876632316	7,97291851351202	6,16462807318471	7,6939372399004	8,44296841172565	8,61358944523516	NFKB2	4791	nuclear factor of kappa light polypeptide gene enhancer in B-cells 2 (p49/p100)
ILMN_1811258	5,58290076594148	6,43941343073455	8,03450108610468	7,75546687355527	5,78175280865013	7,94850378383745	8,48171536899939	8,58868852547982	RELB	5971	v-rel reticuloendotheliosis viral oncogene homolog B
ILMN_1773154	9,20031304217022	10,0521860726968	10,7160278686964	11,5110553164563	8,6025823481327	11,192046073496	11,9683728173725	11,9992085873307	NFKBIA	4792	nuclear factor of kappa light polypeptide gene enhancer in B-cells inhibitor, alpha
ILMN_1702691	7,02112525435031	7,38338012066411	8,29958658724804	8,67936108036779	5,6941192100323	8,06756262672308	9,01892897747688	9,30931579255263	TNFAIP3	7128	tumor necrosis factor, alpha-induced protein 3
ILMN_1662198	10,4325652786526	10,3051974669302	10,5902990148776	10,7405669408599	8,8073292702189	9,38906025856551	9,70279679620182	9,86328073492423	RANGAP1	5905	Ran GTPase activating protein 1
ILMN_2358560	7,10121342841428	7,18846751852302	7,56103659754995	7,57838611265119	5,84976511393324	5,9760176113235	6,78014827863438	6,89578790233196	TIAM2	26230	T-cell lymphoma invasion and metastasis 2
ILMN_1717887	7,20523884233451	7,37633294566258	7,63945722929562	7,97065105007306	6,22206542340798	6,80631024911267	7,32372000740036	7,59092388927761	GOLGA7B	401647	golgin A7 family, member B
ILMN_1714278	10,8023085825314	10,8921321612516	11,222803282753	11,2604729422742	9,48023950973362	10,3846769729927	10,6297364467518	11,0952520942151	C9orf30	91283	chromosome 9 open reading frame 30
ILMN_1780582	9,63391063773599	9,75533491925815	10,0267125804753	10,1679224633498	8,20140482869198	8,99672629534198	9,49093681956594	9,69123838310594	CD83	9308	CD83 molecule
ILMN_2328666	9,07790554191374	9,13605827874021	9,2664468455789	9,34155055732116	7,64626153324197	8,26178093434189	8,78864054337053	9,04844732510613	CD83	9308	CD83 molecule
ILMN_2372974	9,27835888766215	9,32944448264029	9,5555562325817	9,03693480184581	7,83516100858624	8,34588597751023	8,92211640787772	9,0134897743117	SIRPA	140885	signal-regulatory protein alpha
ILMN_1694757	9,39696439860152	9,41887553738487	9,36978360030688	9,15942359001282	7,8763984829313	8,66916469633439	8,99638172657358	9,23924807220288	CTSL1	1514	cathepsin L1
ILMN_1758146	12,4073658209426	12,3237516691079	12,4065400304926	12,2462907050019	11,0354906033949	11,6569270126384	11,9678263931167	12,1962942993509	SIRPA	140885	signal-regulatory protein alpha
ILMN_2374036	13,389218760323	13,2975891014321	13,1655265844998	13,3373890487603	12,1531236745575	12,8403805624278	13,0701896965803	13,1642210134962	CTSL1	1514	cathepsin L1
ILMN_1687213	6,23894504442689	6,39868520674964	6,62564871595532	6,31322436345781	5,16170698818484	5,8187443796575	6,24329519900292	6,28199325299302	FAM167A	83648	family with sequence similarity 167, member A
ILMN_1667825	6,98896183199246	7,19527306073657	7,17085943837115	7,09529385167347	5,74306784758619	6,6660879187603	6,94629646871939	7,13609584510605	MLKL	197259	mixed lineage kinase domain-like
ILMN_1776519	8,79973693933012	8,71767277964328	8,85688299187735	8,89582999143376	7,15899578618987	8,07308786343902	8,34494584388493	8,20051630499911	RAP1GAP	5909	RAP1 GTPase activating protein
ILMN_3294741	8,16484528557586	8,24361328509383	7,77308952084915	8,05688664885495	6,61355999512989	7,85080235036639	7,88778403394113	7,91369551980316	CTSL1P2	1517	cathepsin L1 pseudogene 2
ILMN_1882512	7,71489009238012	7,74458622462966	8,19801507105208	8,24369893918241	6,05238199326032	7,46408886502946	8,06856961329455	8,2506040535055	NA	NA	NA
ILMN_1720771	8,04515760280025	8,29889344837167	8,37871900985601	8,5022830933312	6,17912797541394	7,70316835335252	8,47137430764891	9,07318493675858	STX11	8676	syntaxin 11
ILMN_1676897	4,91880243355925	4,62084475719205	4,75035036381777	4,96640983313565	3,98946142091189	4,62573321969379	4,79081554863128	5,09402661971387	HSPA12B	116835	heat shock 70kD protein 12B
ILMN_1784294	5,1042443951833	5,09216920086705	4,86001945555407	5,30288630328841	4,67095883515444	5,47839277755962	5,49184358521881	5,75638668730066	CPA4	51200	carboxypeptidase A4
ILMN_2047618	4,55473445171182	4,486764418007	4,4957291349659	4,34524413261189	3,64742858570318	4,47034696329489	4,40760685728303	4,89019279658869	KCNE1	3753	potassium voltage-gated channel, Isk-related family, member 1
ILMN_3251531	5,09862504907174	5,4009919952022	5,26656697082604	5,37865048376021	4,6085766182898	4,97707086034663	4,95188185419747	5,720980120806	ZNF793	390927	zinc finger protein 793
ILMN_1745397	6,91052411135201	7,23392477764745	8,04041016321425	7,89033303685778	6,40022359539174	7,04628780077786	7,43834738792443	7,67556129110228	OAS3	4940	2'-5'-oligoadenylate synthetase 3, 100kDa
ILMN_1774604	8,69461941668043	9,13316637613151	9,82359105880098	9,79045495656087	8,48284238044017	9,25934709792337	9,55089444600911	9,69807134381433	PNKD	25953	paroxysmal nonkinesigenic dyskinesia
ILMN_1752526	7,00232612659582	7,03513536406263	6,71512606473004	6,70936684807883	5,68734274172593	6,26604913914889	7,28326045854616	7,82350263659321	RNF144B	255488	ring finger protein 144B
ILMN_1695316	8,40384117332864	8,3301762440767	8,37631224458058	8,32027592961593	7,12134392651219	8,00797106235975	8,80409217741268	9,66998279986372	SLC39A8	64116	solute carrier family 39 (zinc transporter), member 8
ILMN_1747355	6,59549414483627	6,3285073700064	6,6299206224202	7,02363148385838	5,79373915205576	6,48751840573026	6,77079771397076	7,58033650392801	NA	NA	NA
ILMN_2105573	6,81459473727627	6,97300931924186	6,9828052092861	7,28496855446164	6,13017476842622	6,47012099860616	7,38575206026332	8,19060505158652	CCL3L3	414062	chemokine (C-C motif) ligand 3-like 3
ILMN_2218856	5,61881660715114	5,71961165635428	5,79417609896868	5,94343894954701	4,86113929504272	5,3186795466021	6,11579763607243	6,14077032592467	NA	NA	NA
ILMN_1812759	5,43806759521896	5,82812023385053	5,93368371150716	5,8604940625575	5,26838628117278	5,41415770751941	6,12972138696191	6,42450791169812	GCH1	2643	GTP cyclohydrolase 1
ILMN_1769229	7,16791758198792	7,32032871774395	7,27630047361953	7,41892959633816	6,60469694053264	6,61870928990625	7,2953961822028	7,70326397229794	BCL2A1	597	BCL2-related protein A1
ILMN_2154836	10,8762914862147	10,8601461578594	10,8689600003914	10,7896351078302	9,82901527065472	10,0918745483963	10,3399016311866	10,8661390359039	BTG3	10950	BTG family, member 3
ILMN_1798210	8,12357611883407	7,99508537814302	8,0017236418898	7,84444636151372	7,04273251250635	7,33478783352456	7,83852206208104	8,04678430338379	E2F7	144455	E2F transcription factor 7
ILMN_2233539	8,41635953935034	8,2921910396225	8,23578560466719	8,04708009135177	7,16171107813708	7,29125574497423	7,9980915145914	8,55439092440386	SLC39A8	64116	solute carrier family 39 (zinc transporter), member 8
ILMN_1738395	5,33755577546917	5,37143566006669	5,44915654829366	5,37298092652105	4,76556261078492	5,16210175082264	5,47629078003874	5,86719575685443	TPD52L3	89882	tumor protein D52-like 3
ILMN_1813625	7,42294312924719	7,36512694564913	7,59258047386989	7,41317072334809	6,76052335597912	6,82330916840447	7,37691346811289	7,86006087276735	TRIM25	7706	tripartite motif containing 25
ILMN_3178544	5,11086949517583	5,13303961856872	5,10924107157263	5,05429333468565	4,46249646111672	5,01667437769582	5,27610969483699	5,50456734509315	NA	NA	NA
ILMN_1674080	5,06253499641346	5,14208613006655	5,29701029216037	5,19011124436883	4,30185779632906	5,2803319190354	5,30234669145764	5,46649228633381	NA	NA	NA
ILMN_1766275	8,35442503328557	8,4527353068054	8,74175789361705	8,6944143434104	7,48581766708221	8,35418715865545	8,65799844775239	8,61546055444297	PIK3CD	5293	phosphoinositide-3-kinase, catalytic, delta polypeptide
ILMN_1735488	5,33688091596324	5,56131843976861	5,53979900909674	5,40149291596505	4,84992819448375	5,41340616299928	5,55714550481808	5,89086224996332	FRRS1	391059	ferric-chelate reductase 1
ILMN_3308728	6,53437382598807	6,98419593798003	7,13578548926082	6,76561559445156	6,09691460149758	6,62955244837883	6,66319569527304	7,2529031751346	MIR635	693220	microRNA 635
ILMN_2307656	8,16751361784152	8,26004186436006	8,27600498803471	8,46333875767179	7,46923175594435	8,03658436606879	8,35630560452472	8,71081684457917	AGTRAP	57085	angiotensin II receptor-associated protein
ILMN_1765446	11,7207464892014	11,842225221712	12,0675931198143	12,1939192188992	11,0756226421996	11,6842855141394	11,9804110180381	12,1067820797585	EMP3	2014	epithelial membrane protein 3
ILMN_3247945	6,51653530470631	6,6541822468711	6,82003842536754	7,1148714490752	5,88154300025328	6,40478007215507	6,90255873718024	7,18825436046954	GOLGA7B	401647	golgin A7 family, member B
ILMN_1689378	7,36582553384733	7,20708722584127	7,22170920368226	7,56109193004826	6,36680949427098	7,13446906415777	7,32115103440923	7,53462061593976	CCRN4L	25819	CCR4 carbon catabolite repression 4-like (S. cerevisiae)
ILMN_1917095	6,91232208996922	6,87954265710792	7,12662138483199	7,31081882381949	5,96737116241984	6,72528255406286	7,15172239045462	7,2406387355719	NA	NA	NA
ILMN_2098446	7,76260744136556	8,02105600106616	8,03936176457031	8,22814743321844	6,84821463019911	7,63778187717663	8,04713915189161	8,60214963288441	PMAIP1	5366	phorbol-12-myristate-13-acetate-induced protein 1
ILMN_1664761	8,95584547453623	9,18206512682978	9,31241883198659	9,34196879341256	7,96154343107905	8,88936088249008	9,09533281781695	9,34735228051064	TMEM138	51524	transmembrane protein 138
ILMN_1677092	6,19277620541853	6,39770097438888	6,09499852464375	6,48839368243478	5,5039035730929	6,1308810574098	6,15694376778972	6,53013809103326	GEM	2669	GTP binding protein overexpressed in skeletal muscle
ILMN_2393296	8,26047266849138	8,22445181249347	8,36198302325363	8,34009774892337	7,57647793514368	8,38556014339333	8,28015756717748	8,78862243615002	GK	2710	glycerol kinase
ILMN_1733937	9,02196933435471	9,02562076053364	9,1560489051581	9,28648072438321	8,37091348626619	8,78907703850769	9,04217049873942	9,42908402162366	MMD	23531	monocyte to macrophage differentiation-associated
ILMN_1709043	11,2718189405942	11,1257286599741	11,2701759698001	11,1852115484306	10,5329141512422	10,8761777936667	11,2178673515828	11,5372721530642	C9orf46	55848	chromosome 9 open reading frame 46
ILMN_1839647	4,8034108708368	5,46025429486793	4,76880307668572	5,34843618791074	4,11014902602877	5,61946990138484	5,6278570127775	5,20168878794648	LINC00323	284835	long intergenic non-protein coding RNA 323
ILMN_2410826	6,09051767075154	6,22751389257837	6,2255764169849	6,08154964007234	5,70391247087305	6,72207148109751	6,62679600564448	6,96026498894585	OAS1	4938	2'-5'-oligoadenylate synthetase 1, 40/46kDa
ILMN_1662358	8,19086226173223	8,17285383587079	8,0045948052172	7,85103913702249	7,14617243400588	8,47486598595076	8,34184302822898	8,53731749170722	MX1	4599	myxovirus (influenza virus) resistance 1, interferon-inducible protein p78 (mouse)
ILMN_2340259	8,45795491220329	8,32993859983592	8,73990872858557	8,93072583224327	8,58363481293727	9,03813320533857	9,37337346458661	9,70360071446883	PDE4B	5142	phosphodiesterase 4B, cAMP-specific
ILMN_3297945	11,0925933060694	11,1064653686342	11,4509277142545	11,2947258819965	11,2637343960882	11,7347571412331	11,9899063071295	12,2714908738992	UBA1	7317	ubiquitin-like modifier activating enzyme 1
ILMN_1708611	10,2928761352319	10,2504594516408	10,8504052862278	10,5719017439094	10,4086930009118	10,9370029994317	11,1623923916522	11,4893988805869	RDX	5962	radixin
ILMN_1686610	7,41794877039815	7,62596189985348	7,77062570877256	8,03734414370005	7,78770074551985	8,34089128722922	8,47063327525991	8,81130658102163	APBA3	9546	amyloid beta (A4) precursor protein-binding, family A, member 3
ILMN_1758164	5,29202179702236	5,17121910959275	5,51492758919973	5,65525220247506	5,34871548241596	5,77633332453246	6,07727722767727	6,39574214097549	STC1	6781	stanniocalcin 1
ILMN_2215119	6,27668680647923	6,24609430990649	6,53170914647675	6,49643514780723	6,08237623228181	6,82320416109226	7,00356959686485	7,32092525966993	SYNJ2	8871	synaptojanin 2
ILMN_1694778	6,47399204295469	6,64860564088639	7,00698232682337	6,91805783827221	6,60806426324181	7,02421684064753	7,18807230517345	7,65094679240557	KRT18	3875	keratin 18
ILMN_1783156	9,0282244068899	9,31829587328798	9,69368066679429	9,80696393956707	9,35131077403544	9,89153572819342	10,3034530524293	10,5347434748653	MAP2K3	5606	mitogen-activated protein kinase kinase 3
ILMN_1790534	9,4356370605131	9,66210674027374	10,0252718672184	10,0293971079391	9,6694471957735	10,1462093520939	10,7604055484774	10,8960688057254	MAP2K3	5606	mitogen-activated protein kinase kinase 3
ILMN_1786612	10,9315878737205	11,0961477259295	11,4182064473434	11,5984533671636	10,978808143067	11,5254409228326	12,0546945484461	12,3471262510144	PSME2	5721	proteasome (prosome, macropain) activator subunit 2 (PA28 beta)
ILMN_2136089	7,4661400150382	7,7048938631412	7,85369226922665	7,90776418172977	7,6216699972999	8,21627885600143	8,73299063404011	8,8674161982513	MT1IP	644314	metallothionein 1I, pseudogene
ILMN_1763688	9,49180513000099	9,50942020598961	9,86342921275434	10,149992018299	9,43896233511623	10,3979714708644	10,7468803240591	10,9914989225565	NA	NA	NA
ILMN_1669113	8,01222409005638	8,36638493598818	8,64915081198361	8,9000262458645	8,11470288858069	9,05270940871163	9,49444239086689	9,56743621970084	ATF5	22809	activating transcription factor 5
ILMN_1691156	11,6729359525396	12,0067498894989	12,2191619405467	12,4721222269859	11,9900139036725	12,6794118373204	13,015349202728	13,2653538192666	MT1A	4489	metallothionein 1A
ILMN_1662973	6,0333446467168	6,13480495614747	6,31340308090547	6,46444684286065	5,96157724834475	6,85846556462723	7,34501823546821	7,3004976468486	CD82	3732	CD82 molecule
ILMN_1717052	7,3182899331206	7,35852810802476	7,70133865029335	7,71311272705174	7,0506167557269	8,02350745750196	8,49705073550596	8,41494687672962	STARD10	10809	StAR-related lipid transfer (START) domain containing 10
ILMN_2311537	9,5975976606005	9,72425407684835	10,1773864791292	10,2329178625726	9,64046732014992	10,4180906303177	10,996589791289	11,2826165534217	HMGA1	3159	high mobility group AT-hook 1
ILMN_1717056	9,96053748994117	10,0672400435194	10,5871591676717	10,4069315350465	9,89645796203055	10,8113977550476	10,987447248615	11,3774283439084	TXNRD1	7296	thioredoxin reductase 1
ILMN_1761281	8,35548585704468	8,56030721470193	8,41842277351224	8,88443188215192	8,46356267100262	9,12157624872077	9,66468819276669	9,90168850072263	MT2A	4502	metallothionein 2A
ILMN_1705663	6,46599007642988	6,53160815622074	6,7552966851187	6,94149304622585	6,60243384515221	7,04931234534788	7,53964341775833	7,73967045417501	DMXL2	23312	Dmx-like 2
ILMN_2324421	9,61006602220848	9,60960257172186	9,94319476578308	10,170219194903	9,60015472624481	10,4532009598016	10,8281996581055	11,0989695138487	TXNRD1	7296	thioredoxin reductase 1
ILMN_1673716	5,92414651983347	6,47815136613548	6,17544548521828	6,36088854779201	5,96699590081331	6,94614489031009	7,25543247944683	7,50651365775567	KIF6	221458	kinesin family member 6
ILMN_2308903	5,66067648504886	5,62409306502975	5,66176712827223	5,92350459659481	5,7582203619911	6,09034663310646	6,58427940864425	7,28994677557933	WFDC3	140686	WAP four-disulfide core domain 3
ILMN_1853167	6,27746135399827	6,31817922339404	6,51945422338582	6,17312953854127	6,17453464402485	6,88841309120614	7,19337634191416	7,64338840013868	NA	NA	NA
ILMN_1690464	7,71489528575917	7,65855796660256	7,89027245283163	7,82424447884309	7,874703127844	8,21713845716209	8,73333409465452	9,07910841787175	SLC35G1	159371	solute carrier family 35, member G1
ILMN_2260725	5,24630772829098	5,034240455789	5,55854561916115	5,67663689014243	5,22074690928924	5,47067509385213	5,97614630353913	6,3459074872358	WTAP	9589	Wilms tumor 1 associated protein
ILMN_2414325	6,46845271096993	6,47908319033476	6,3477156022815	6,55251196931172	5,98561611746057	6,48235516134845	7,36290896080681	7,61572612081171	TNFAIP8	25816	tumor necrosis factor, alpha-induced protein 8
ILMN_1802653	4,85955015423315	4,74187417912635	4,76266631223593	4,96135759631506	4,59343533486667	4,902891036796	5,80501115498703	5,72238443365448	EBI3	10148	Epstein-Barr virus induced 3
ILMN_1764709	6,70082504270455	6,50776506984951	6,54829441858121	6,61693190483091	6,21103913198404	7,01701286914412	7,42867665986667	7,59554642032248	MAFB	9935	v-maf musculoaponeurotic fibrosarcoma oncogene homolog B (avian)
ILMN_1772312	5,47883425218197	5,25915513683679	5,37677197265442	5,45796247217956	5,14954097255986	5,64665802018456	6,1357358177124	6,29551528069907	BARX1	56033	BARX homeobox 1
ILMN_1787127	5,25564984426782	5,201703728144	5,61571955722197	5,51800124196762	5,25359265617106	5,40723606490227	6,23492703911336	6,26459518355099	SLC43A2	124935	solute carrier family 43, member 2
ILMN_2279339	9,33919353435634	9,29486461284398	9,2195041786976	9,49069317580617	8,76270384733805	9,27284153783543	9,98835991360555	10,1353932896521	WTAP	9589	Wilms tumor 1 associated protein
ILMN_1764364	5,5783562346498	5,20941740352315	6,04002847012518	6,08211716436426	5,19910671527437	6,08552073756339	7,09720336012769	6,69468682015022	FAM19A3	284467	family with sequence similarity 19 (chemokine (C-C motif)-like), member A3
ILMN_1778478	7,43798786998683	7,46620772587455	7,57130119386427	8,03943925500396	6,83571866815674	7,86338966805716	8,2914537171128	8,2069703914865	CCDC28B	79140	coiled-coil domain containing 28B
ILMN_1746525	13,0338424441976	12,8029268243892	13,084537135806	13,3455602530449	12,4518206519297	13,5948008473418	13,8206759086501	13,6810754062985	FTH1	2495	ferritin, heavy polypeptide 1
ILMN_1751079	8,90380733148295	9,32090841962178	9,42876256929821	9,87654230762312	8,81837228391921	9,869068500023	10,152533157588	10,2579695253599	TAP1	6890	transporter 1, ATP-binding cassette, sub-family B (MDR/TAP)
ILMN_1706013	12,7038082661722	12,5399989471117	12,937717720839	13,2760911220972	12,1204893134334	13,3193756403623	13,6488122271837	13,7533294395881	FTH1	2495	ferritin, heavy polypeptide 1
ILMN_1748904	9,0303501695234	8,86951551380183	9,06237141347529	9,43578068541346	8,19771103668513	9,15273661748243	10,0232277665742	10,6550991564635	WTAP	9589	Wilms tumor 1 associated protein
ILMN_1701204	6,68737906611854	6,94355708218587	7,23844505130227	7,54437496375392	6,24022946796104	7,009725302419	7,99170460321609	8,68788437581487	VEGFC	7424	vascular endothelial growth factor C
ILMN_1683146	10,3436187461891	10,4181178464582	10,6127699237436	10,7349397518922	9,54565503684896	10,9258259399345	11,4333661848526	11,7422591885963	FTH1	2495	ferritin, heavy polypeptide 1
ILMN_1742789	7,96933271786225	8,20832941877616	8,54650050056812	8,78603363056936	7,64592267495246	8,834349351582	9,28959619611012	9,63473973483671	LPXN	9404	leupaxin
ILMN_2356559	6,13132556642179	6,26989490681638	6,42738435181203	6,73509866435454	5,78346303892165	6,58221021713645	7,3184839891427	7,70456312194476	WTAP	9589	Wilms tumor 1 associated protein
ILMN_1780711	8,88771648366592	8,81833341151153	9,02795324839407	9,32036532546179	8,41668654487683	9,10570349123112	9,9310835145255	10,1366607118264	IGHV1OR15-9	390531	immunoglobulin heavy variable 1/OR15-9 (non-functional)
ILMN_1705750	6,47332266487235	6,53920697545382	6,89510315004324	6,85548222806751	5,91140333034049	6,6628988386594	7,44698642555755	7,75776313205154	TGM2	7052	transglutaminase 2 (C polypeptide, protein-glutamine-gamma-glutamyltransferase)
ILMN_1671509	6,70271879740728	6,64526289050626	7,03704246969423	7,02212112693013	6,12604198082281	6,79005774146929	7,43254577564949	8,11138094510653	CCL3	6348	chemokine (C-C motif) ligand 3
ILMN_2134538	11,6406623783989	11,3414741053545	11,5008820804613	11,8970015254703	10,7262397606733	12,0342906031261	12,629535908141	12,8917209148488	FTH1	2495	ferritin, heavy polypeptide 1
ILMN_2173835	11,7877631466543	11,5189223765052	11,8022468756929	12,1543643974659	10,9880991757367	12,2171734562494	12,8690667907591	12,9799244107535	FTH1P3	2498	ferritin, heavy polypeptide 1 pseudogene 3
ILMN_3275771	9,01524165554817	8,97745775525701	8,92915388122156	9,1763175750665	8,33140718947328	9,42616851578791	10,1514152744337	10,4967186186649	FTH1	2495	ferritin, heavy polypeptide 1
ILMN_1707310	5,14825839263465	5,10533446463867	5,57868732555123	5,09713698255565	4,73055039032747	5,52910649790718	6,23169816114955	6,62751013561248	MGLL	11343	monoglyceride lipase
ILMN_1732296	7,32368457942243	7,17623742548277	7,10648762230646	7,36732540841706	6,53141284821212	7,83757183011043	8,41547281040054	8,77096087432839	ID3	3399	inhibitor of DNA binding 3, dominant negative helix-loop-helix protein
ILMN_1652185	5,41924377869585	5,6714902905196	5,50746786049529	5,74496357286433	5,00242868550761	6,14559505303435	6,60052104332537	6,82935576697249	IL4R	3566	interleukin 4 receptor
ILMN_2392274	6,89982910361883	6,66232998979503	6,76734767104692	7,00868292487657	6,45531201636818	7,35986573372825	8,05693419385039	8,57197349109204	CD82	3732	CD82 molecule
ILMN_1708130	5,25428794729134	5,28933606962899	5,43240793493096	5,36532093033851	5,11516619061383	6,09205393673524	6,56325596682889	7,08715573354632	EHF	26298	ets homologous factor
ILMN_1764629	7,7036780110363	7,74915851804022	8,04080609470863	7,87777692910233	7,50404814672855	8,27920735072677	9,09282943222404	9,60305712052705	SLC39A14	23516	solute carrier family 39 (zinc transporter), member 14
ILMN_1673773	5,41522359354361	5,40539472905949	5,87253004047682	6,00823719638162	4,91151529466195	6,2878204478291	6,74421149081453	6,50934720176323	GALNTL4	374378	UDP-N-acetyl-alpha-D-galactosamine:polypeptide N-acetylgalactosaminyltransferase-like 4
ILMN_1762861	7,57761529848557	7,95755930335913	8,34233662412366	8,67353911880677	8,03452367942068	8,76777187668032	9,07896042819582	9,36939379098518	HLA-F	3134	major histocompatibility complex, class I, F
ILMN_1714965	10,0191039146091	10,4836896114055	10,7231734164357	11,0386628100495	10,3621186850437	11,2517872423831	11,6121579832234	11,6502594346851	NFKB1	4790	nuclear factor of kappa light polypeptide gene enhancer in B-cells 1
ILMN_1781373	6,64474616524949	7,24332227646472	7,86384873542722	7,79971771842422	7,13029369573112	8,35676342148908	8,51455193533454	8,48545717501956	IFIH1	64135	interferon induced with helicase C domain 1
ILMN_1724863	7,88846800478686	7,99934319581523	8,3930845161825	8,44880988213904	8,04709268271574	9,00730179792113	9,45807200248292	9,05213076190127	TICAM1	148022	toll-like receptor adaptor molecule 1
ILMN_2322375	7,74040968688846	7,75576984469963	8,0815978862258	8,14065814936736	7,28167437365917	8,07403884181813	8,24291659899475	8,64420403487467	MAFF	23764	v-maf musculoaponeurotic fibrosarcoma oncogene homolog F (avian)
ILMN_1680139	8,07451393212575	8,20858789619699	8,77512630148419	8,69728121094383	7,34242312735617	8,55726849025569	8,85257298014453	9,30017714512461	MAFF	23764	v-maf musculoaponeurotic fibrosarcoma oncogene homolog F (avian)
ILMN_1704753	8,76888137146844	8,71214186089986	9,01462652625762	9,15640135116624	7,7052233837408	9,06875610249861	9,34320417032381	9,74840429799673	EPAS1	2034	endothelial PAS domain protein 1
ILMN_1659960	5,29529921402913	4,94856561449227	5,40180900253809	6,07195065861951	4,86368312562228	5,40400814748887	5,93466823417343	6,19290672224293	IL4I1	259307	interleukin 4 induced 1
ILMN_1805410	5,53627738837329	5,51654816655873	5,90445096746561	6,46150783689144	5,30527538730951	5,91404692441179	6,23551704304239	6,51537698916409	C15orf48	84419	chromosome 15 open reading frame 48
ILMN_3298716	6,81312623167018	7,19046263660543	7,4413611915744	7,59322317839584	6,93830311584136	7,52471476356468	7,8460125264268	8,31965240203033	FOSL1	8061	FOS-like antigen 1
ILMN_1771841	8,40161739879792	8,54831028386322	8,97317779241527	9,01080149854392	8,28768500378498	8,70814888933292	9,36933015750897	9,55925136930968	FOSL1	8061	FOS-like antigen 1
ILMN_1749892	8,77616753698068	8,80918046760968	9,23228323062643	9,59862541885316	8,43090033492597	9,27468022675858	9,69377728165145	9,8709259461853	EGLN1	54583	egl nine homolog 1 (C. elegans)
ILMN_1654685	6,93267868532133	6,92308260332807	7,01468661773171	7,42944479586471	6,28556334466245	7,28414778619951	7,57642813118293	8,0627944138392	MCTP1	79772	multiple C2 domains, transmembrane 1
ILMN_1715401	7,68089087000593	8,02346516510722	7,95959527887916	8,16028990498899	7,46528410206264	8,09117260857183	8,6708689379292	8,77273506382301	MT1G	4495	metallothionein 1G
ILMN_1786843	7,79486777373303	7,94927321704353	8,22509987158798	8,36429354210538	7,63304236416444	8,10640568262111	8,34698646857316	8,72912788458566	KCTD13	253980	potassium channel tetramerisation domain containing 13
ILMN_1777397	9,08780043122881	9,32653465497694	9,65583017393416	9,90676481076876	8,85110804203434	9,53381456413968	10,0540700563998	10,230144929254	MSX1	4487	msh homeobox 1
ILMN_1682636	5,03329947304994	5,09568189807949	5,40314000487254	5,42241970350563	5,29406353045429	5,5128107495198	6,25636478034326	6,75935761772594	CXCL2	2920	chemokine (C-X-C motif) ligand 2
ILMN_3248786	5,83370887638775	5,80948697282655	5,77002343451879	5,99636846000766	6,18860728700752	6,19349123507154	6,87524145326224	7,19674699882791	PDE4DIP	9659	phosphodiesterase 4D interacting protein
ILMN_1656369	4,98776320343632	4,41812744396676	4,69195212629817	4,62076576454662	4,78127223429223	5,07634825140334	5,57840857119491	6,11630876344089	C8orf4	56892	chromosome 8 open reading frame 4
ILMN_3293681	5,42420741926995	5,02246879292126	5,44028984702918	5,4316448729984	5,51957584006957	6,04206109913474	6,13344113218112	6,69320970500064	LOC390940	390940	uncharacterized protein ENSP00000244321
ILMN_1734544	6,76654742926647	6,76665967640568	6,26334887909327	6,8802478701892	6,42499081349735	7,25042388313079	7,41623638032823	7,6133957597204	WTAP	9589	Wilms tumor 1 associated protein
ILMN_1783956	5,79874373707899	5,80548454926365	5,69954668983351	5,86728081552037	5,50953619844867	6,08821375666875	6,41982381226653	6,60643089025824	ATP8B4	79895	ATPase, class I, type 8B, member 4
ILMN_1672295	5,40576462654978	5,33954211087041	5,4565703695469	5,35182683068229	5,34714216070394	5,72298594919871	6,15723466057067	6,46154017578281	ZC3H12A	80149	zinc finger CCCH-type containing 12A
ILMN_3210914	5,35855717710429	5,53263359851036	5,26526799619072	5,7888863689955	5,38268494397748	6,04865916488774	6,23831391343249	6,53044335710874	LOC344887	344887	NmrA-like family domain containing 1 pseudogene
ILMN_1806294	7,84483479351412	8,13605438451774	7,83431399327789	8,25478937557259	7,88722335943783	8,34793650720131	8,59567535387409	8,94667993354662	RPS6KA3	6197	ribosomal protein S6 kinase, 90kDa, polypeptide 3
ILMN_1689431	4,98190232810613	5,28873226544134	4,9920775086303	5,13804763698073	5,17544373451097	5,46789389666689	5,69013585748864	6,20802090007835	APCDD1L	164284	adenomatosis polyposis coli down-regulated 1-like
ILMN_3258346	5,97489840041817	5,66129588119833	5,47181083307864	6,3870437122172	5,54740265983955	6,25336364700301	6,61788257784597	6,91851991945234	LOC100130009	100130009	high mobility group protein HMG-I/HMG-Y-like
ILMN_1772869	8,15484394533974	8,06345820298076	8,25706252026666	7,85916246577107	8,07451264141678	8,54482314181037	8,81510356411065	9,13197500757577	ISM1	140862	isthmin 1 homolog (zebrafish)
ILMN_1740213	5,64737319323591	5,67217328938756	5,38315483126083	5,31598060898809	5,59682137431043	5,93885867429398	6,06200743144339	6,72051711518404	ELOVL7	79993	ELOVL fatty acid elongase 7
ILMN_1651710	5,43819850999121	4,96223168749266	5,17113773306144	5,18165315783828	5,04101374364513	5,82414443952624	5,88664085037794	6,44828652967085	IQCD	115811	IQ motif containing D
ILMN_1690939	5,40079299621197	5,0547948057591	5,7200182903648	5,27575954909804	5,44239804574981	5,94176242087699	6,06915574023958	6,49189383517571	TYMP	1890	thymidine phosphorylase
ILMN_1772646	6,02973732595751	6,07341666685497	6,03129296878394	6,3656098266841	6,31123273268763	6,66023369265816	6,71900226498167	7,3802956286009	NA	NA	NA
ILMN_2405797	5,27236735259712	5,63346320144139	5,63667994520332	5,73637909978314	5,33037261399493	5,71482877775351	5,95529256615542	6,54946439159089	REPS2	9185	RALBP1 associated Eps domain containing 2
ILMN_1739423	5,02313550687334	5,24010806846273	5,2510019559879	5,301869826498	5,32997078141083	5,53481033041148	5,84028149803481	6,57466734324236	RN7SK	125050	RNA, 7SK small nuclear
ILMN_1809099	5,12412117445155	5,2406718632773	5,22690993554479	5,23926574821477	5,1948086061934	5,37636058971021	6,03615178397068	6,40621758257738	IL33	90865	interleukin 33
ILMN_1744381	5,79782761359696	5,78194205136065	5,72337120509903	6,03159446522819	5,68962477951501	6,21480748412262	6,54374957748938	7,07931160517551	SERPINE1	5054	serpin peptidase inhibitor, clade E (nexin, plasminogen activator inhibitor type 1), member 1
ILMN_1873621	5,50820624092478	5,39998313247099	5,20403157405262	5,64707773310877	5,60122698605862	5,83211938978689	6,43081141986403	6,64113476623295	NTN1	9423	netrin 1
ILMN_1667418	8,20200932290918	8,07039317738728	8,09951878704596	8,33022388197733	7,86329028881279	8,62432546553942	9,03691622182593	9,21880665041099	TMEM114	283953	transmembrane protein 114
ILMN_1794017	7,73362514923126	7,96018800842256	7,94135130630065	8,01988189421676	7,88932044758653	8,36659596820965	8,72971618002357	8,99105929886547	SERTAD1	29950	SERTA domain containing 1
ILMN_1775170	9,02356466503672	9,07643705121515	9,13690534808737	9,08939936398181	8,93565378830829	9,58972443520474	9,84012212104985	10,0414036377999	MT1X	4501	metallothionein 1X
ILMN_2186806	9,60526723778389	9,61891415239089	9,90036996739495	9,89207762383624	9,61146837349152	10,4476131055481	10,6869781760977	10,8379156294583	HLA-A	3105	major histocompatibility complex, class I, A
ILMN_1720540	5,73038193570044	5,76771854918117	5,80206845962536	5,61231892673244	5,37892372753314	5,86304943498018	6,38118429802112	6,7069238647515	INSL4	3641	insulin-like 4 (placenta)
ILMN_1790472	9,1895114883452	9,14974667646788	9,18404556475468	9,1754982708523	8,83927907433156	9,52207138388831	9,64391462801124	9,86126633056949	SLC25A28	81894	solute carrier family 25, member 28
ILMN_1708950	6,38459007577131	6,62980042817715	6,49030790970458	6,62973423218909	6,05054581482648	6,9294808236794	6,90411933194445	7,36772058996518	ASPHD1	253982	aspartate beta-hydroxylase domain containing 1
ILMN_3213925	9,55189730258977	9,83043300846198	9,84527959480646	9,52809819610734	9,18112951181343	10,103073214457	10,1016479397776	10,3226068877397	GPX1	2876	glutathione peroxidase 1
ILMN_1682100	5,51150176639754	5,98289897636319	6,05800058422151	5,98114150947591	5,68619280483804	6,80211316712422	6,94064624194645	6,75447711915602	IGSF10	285313	immunoglobulin superfamily, member 10
ILMN_1808999	5,70130968249301	5,69013543403489	5,48047707301622	5,71034390337824	5,64288016759033	6,39456598014746	6,604359665407	6,7080133764461	ARHGEF19	128272	Rho guanine nucleotide exchange factor (GEF) 19
ILMN_1716382	6,71510935794039	6,82679181152097	6,84256966040908	6,91870244509853	6,68082623754983	7,35281166511164	7,98347564055983	8,01596966213429	C12orf75	387882	chromosome 12 open reading frame 75
ILMN_2304512	5,08870420628068	5,19202531877299	5,57189567002844	5,19238434616016	4,82882138772881	6,07072365741776	6,15348364437492	6,44614502962261	SAA1	6288	serum amyloid A1
ILMN_1671557	7,74477068512747	7,96702624803254	8,06358802926851	8,21085376589175	7,59303598530023	8,45122209605859	8,8903564207494	9,12463755911229	PHLDA2	7262	pleckstrin homology-like domain, family A, member 2
ILMN_3227315	13,1113818807142	13,1959714810435	13,326022073576	13,3704976407347	12,6802764424645	13,6801078982747	13,9084319722346	14,2405768090213	FTH1	2495	ferritin, heavy polypeptide 1
ILMN_1693014	12,0632636378213	12,1879713195459	12,4399207887144	12,5668487868763	11,8582482922323	12,776865593495	13,1792296972529	13,3131789191681	CEBPB	1051	CCAAT/enhancer binding protein (C/EBP), beta
ILMN_1727271	9,84964616457245	10,0333350395044	10,35786963227	10,2602752236033	9,62179910203886	10,6011193896739	10,8444681525482	10,9643869154664	WARS	7453	tryptophanyl-tRNA synthetase
ILMN_1719826	5,16633890092064	5,23837036992069	5,55522348126592	5,70208409541111	5,23384357319648	5,98835949865349	6,23341403843318	6,3443506992022	LOC441956	441956	uncharacterized LOC441956
ILMN_1719695	8,92906971824002	9,00605990915027	9,24566636400654	9,27469111463554	8,82220289523978	9,57444711991038	9,83925058952597	9,91358228664652	NFKBIZ	64332	nuclear factor of kappa light polypeptide gene enhancer in B-cells inhibitor, zeta
ILMN_2337655	10,297539450618	10,6407328199051	10,9145460089413	10,8430963642281	10,3021131015686	11,2597850687144	11,4133759147925	11,3869358710572	WARS	7453	tryptophanyl-tRNA synthetase
ILMN_1750278	13,4162289152011	13,3642182074407	13,5871723996324	13,8424957747474	13,0316766339914	13,864469642131	14,1283749808589	14,2266562415159	FTH1	2495	ferritin, heavy polypeptide 1
ILMN_1683026	11,2155052102687	11,2231362124982	11,3594794938407	11,4620976183787	10,93615639978	11,6073811376789	11,9257744954206	12,0172460912947	PSMB10	5699	proteasome (prosome, macropain) subunit, beta type, 10
ILMN_1696622	9,66804868700972	9,55301443308061	9,75809821863034	9,91610288512374	9,29611446462229	10,3172130772056	10,3644933323285	10,4810866504965	SLC38A6	145389	solute carrier family 38, member 6
ILMN_2338323	10,7612335114973	10,9405976644073	11,1842280345127	11,3361117834143	10,7542699029149	11,543340761278	11,7588445486175	11,9286484717461	CDC25B	994	cell division cycle 25 homolog B (S. pombe)
ILMN_1656934	6,01554928959648	6,2622211485995	6,7041005918032	6,78343679755439	6,20893600514338	6,97377661305572	7,1500896233017	7,24109988371672	REPS2	9185	RALBP1 associated Eps domain containing 2
ILMN_2342437	6,80368269675872	6,98978526323263	7,66443133795026	7,51724361677223	6,76346489605108	7,58519545295469	7,72954418483793	7,84646556689336	KLHL5	51088	kelch-like 5 (Drosophila)
ILMN_1674152	5,90116339446553	6,47519746903991	6,50015590242368	6,83463241770406	6,06550249159942	6,7069410108712	6,99146912785435	7,09400579601401	NFKBIB	4793	nuclear factor of kappa light polypeptide gene enhancer in B-cells inhibitor, beta
ILMN_1690473	6,65487596714064	6,75791875145525	7,2146022619433	7,34744270861825	6,35240482813705	7,11056379560314	7,62262850909071	7,5684180451201	NFKBIB	4793	nuclear factor of kappa light polypeptide gene enhancer in B-cells inhibitor, beta
ILMN_1706687	8,08090682139819	8,34246983815405	8,82253327107819	9,02519679013036	8,02860554975335	8,87658570821007	8,99319607268641	9,0312798792721	KLHL5	51088	kelch-like 5 (Drosophila)
ILMN_2129505	9,15324523650733	9,4144624041724	9,80271401949138	9,69107249439602	8,39995722804375	9,6651690403428	10,0456938262158	10,045225863432	CYBASC3	220002	cytochrome b, ascorbate dependent 3
ILMN_1704985	9,37588039787295	9,53285122499699	9,84292771070192	9,88684069626235	8,81124146677895	9,99278736069462	10,2965292984678	10,3327355410733	CYP27A1	1593	cytochrome P450, family 27, subfamily A, polypeptide 1
ILMN_1662618	12,9783501561824	13,350651437452	13,478766684513	13,7195561446853	12,5371065788608	13,6025910991981	13,8154042607353	13,7087984194516	SQSTM1	8878	sequestosome 1
ILMN_1683250	8,80377249196397	8,9656042473194	9,2443590910695	9,26098059851606	8,12921029851415	9,18358941408879	9,6537571066309	9,74409127849363	NA	NA	NA
ILMN_2373062	7,8735436970503	8,02581812932672	8,20917438978988	8,29908661387021	7,04118993595891	8,16279783554786	8,6030768622842	8,74951365832111	RHBDF2	79651	rhomboid 5 homolog 2 (Drosophila)
ILMN_1691717	8,79551497482082	8,92866041852847	9,16178073813816	9,29773855383173	8,16529314726757	9,14828203397022	9,65357374457736	9,79714767339081	RHBDF2	79651	rhomboid 5 homolog 2 (Drosophila)
ILMN_1677158	5,60617438797494	6,02475927942419	6,06818465835604	6,03222077813653	5,07445002226282	6,10259807079039	6,23124381451475	6,18718503830456	IGFBPL1	347252	insulin-like growth factor binding protein-like 1
ILMN_1734353	11,2380335852887	11,7574755273985	11,9122587765173	11,8997918886774	10,9711732583027	11,5800444895765	11,9351727984885	11,9949591421675	GPX4	2879	glutathione peroxidase 4
ILMN_2248970	6,61399013181673	6,84854551552769	7,18987464997751	7,12376179185137	6,30335053078315	6,84808228041227	6,93021221428663	7,38506350353686	OAS2	4939	2'-5'-oligoadenylate synthetase 2, 69/71kDa
ILMN_1777325	9,38033392130246	9,49220353622967	9,65474486662218	9,66717202908783	9,01680850858257	9,66258440657821	9,69887077758957	10,1269607261265	STAT1	6772	signal transducer and activator of transcription 1, 91kDa
ILMN_1675640	5,97822650339413	6,31742651627484	6,4273684685218	6,65639320396494	5,99506654876029	6,67540620957885	6,70816053361942	6,99873155535948	OAS1	4938	2'-5'-oligoadenylate synthetase 1, 40/46kDa
ILMN_1690105	7,44757207341522	7,4772477811598	7,67614904208012	7,69494108602559	7,2527722461796	7,81537830803349	8,22211448783841	8,59315842984008	STAT1	6772	signal transducer and activator of transcription 1, 91kDa
ILMN_1691364	8,43079411649243	8,41059842184512	8,55953575399627	8,65497235685954	7,95870323196864	8,86615232858425	9,30616999955457	9,54584981578553	STAT1	6772	signal transducer and activator of transcription 1, 91kDa
ILMN_2086470	5,02631579086208	4,41469093310547	4,91552481160653	4,56159758560109	4,25741397648105	5,10055272978467	5,33336833220628	5,35127076058693	PDGFRA	5156	platelet-derived growth factor receptor, alpha polypeptide
ILMN_1782922	7,01206027718637	7,10626586564846	7,17489457640798	7,32647058682186	6,61756427568345	7,44573131196059	7,71718883173078	7,90784182690619	PDE4B	5142	phosphodiesterase 4B, cAMP-specific
ILMN_1741350	7,20245442598116	7,2919525085591	7,30581277770457	7,36742065590641	6,83117442270238	7,63784811097396	7,67154613576978	7,93746670438518	CEP70	80321	centrosomal protein 70kDa
ILMN_2093027	10,1273620463347	10,3385941125238	10,4455986910567	10,302730335147	9,86324153679644	10,4485132411187	10,66267187051	10,9072894378009	MYO1B	4430	myosin IB
ILMN_1685057	5,35885114615744	5,20280971205785	5,43959838179789	5,33790757188668	5,02407408762403	5,64753734146608	5,75645546169814	6,16034141761367	SLC22A4	6583	solute carrier family 22 (organic cation/ergothioneine transporter), member 4
ILMN_1667162	7,04135126608137	6,81882473577338	6,56061283183558	6,7400102583521	6,3634665649529	6,92413145881371	7,04025450188868	7,37304215400374	NKX3-1	4824	NK3 homeobox 1
ILMN_1728885	7,00173674859087	6,57417699892636	6,80665671722976	6,40069369853123	6,04829092956323	6,58177487421786	6,94560483805602	7,06634652978211	KIAA1644	85352	KIAA1644
ILMN_1725471	7,92845028746525	7,88666313669192	7,93361072589124	7,82320036688861	7,26144552680691	7,81777605394949	8,09745366687085	8,37019737373126	GK	2710	glycerol kinase
ILMN_2367883	5,90375235597512	5,97869518997573	6,14025489547368	6,09680867849975	5,26581477533768	5,95243121829593	6,40768799413193	6,43092719347326	GEM	2669	GTP binding protein overexpressed in skeletal muscle
ILMN_1729691	11,4915098001131	11,4340346591155	11,4820527013721	11,4732050192855	10,9374859907481	11,5759183389964	11,7987673446107	11,9658859256173	SLC16A6	9120	solute carrier family 16, member 6 (monocarboxylic acid transporter 7)
ILMN_1802458	8,0169719741253	8,09274553355005	8,02711595530594	8,06371856408797	7,6185639904433	8,01348731955263	8,43926220279338	8,69764589007649	AGTRAP	57085	angiotensin II receptor-associated protein
