# Supplementary material for: MITF and c-Jun antagonism interconnects melanoma dedifferentiation with pro-inflammatory cytokine responsiveness and myeloid cell recruitment
Source: Nat Commun. 2015 Nov 4;6:8755. doi: 10.1038/ncomms9755 (PMC4659938; doi:10.1038/ncomms9755)
Supplement: Supplementary Data 6 — Log2 gene expression values (mean of two biological replicates) and log2 fold changes of siMITF versus siNT treated MZ7 melanoma cells. [file ncomms9755-s7.xlsx]

## Sheet: Supplementary_Data_6
Supplementary Data 6. Log2 gene expression values (mean of two biological replicates) and log2 fold changes of siMITF versus siNT treated MZ7 melanoma cells.
Related to Supplementary Figure 3.
ILMN_ProbeID	siNT_mean	siMITF_mean	log2 fold change (siMITF-siNT)	GENE_SYMBOL	ENTREZ_ID	GENENAME
ILMN_1748529	10.3434	6.65003	-3.69338	RLN2	6019	relaxin 2
ILMN_1788122	9.75832	6.20976	-3.54856	GSTA5	221357	glutathione S-transferase alpha 5
ILMN_1782937	9.97913	6.54189	-3.43724	NA	NA	NA
ILMN_1684217	10.0651	6.63191	-3.43321	AURKB	9212	aurora kinase B
ILMN_1662481	9.95338	6.57773	-3.37565	HTN1	3346	histatin 1
ILMN_1656194	11.2584	7.92327	-3.33513	TSPAN10	83882	tetraspanin 10
ILMN_1653443	10.6009	7.35411	-3.24675	CDK2	1017	cyclin-dependent kinase 2
ILMN_1679208	9.83669	6.62637	-3.21032	LOC645591	645591	uncharacterized LOC645591
ILMN_1794117	9.80352	6.69736	-3.10616	GAPDHS	26330	glyceraldehyde-3-phosphate dehydrogenase, spermatogenic
ILMN_1713529	11.223	8.18463	-3.03833	SEMA6A	57556	sema domain, transmembrane domain (TM), and cytoplasmic domain, (semaphorin) 6A
ILMN_1670238	10.1352	7.18732	-2.94788	CDC45	8318	cell division cycle 45 homolog (S. cerevisiae)
ILMN_1674036	9.75864	6.82842	-2.93023	BIRC7	79444	baculoviral IAP repeat containing 7
ILMN_1711005	9.46575	6.60413	-2.86161	CDC25A	993	cell division cycle 25 homolog A (S. pombe)
ILMN_1796589	9.97332	7.1866	-2.78672	TRIP13	9319	thyroid hormone receptor interactor 13
ILMN_1751776	9.03145	6.28095	-2.7505	CKAP2L	150468	cytoskeleton associated protein 2-like
ILMN_1717381	11.2406	8.52128	-2.7193	HOXD1	3231	homeobox D1
ILMN_1744887	9.75154	7.0323	-2.71923	RLN2	6019	relaxin 2
ILMN_1809590	10.4039	7.6873	-2.71659	GINS2	51659	GINS complex subunit 2 (Psf2 homolog)
ILMN_1673721	9.73473	7.02887	-2.70586	EXO1	9156	exonuclease 1
ILMN_1752648	8.3663	5.66262	-2.70368	HTN3	3347	histatin 3
ILMN_1695414	8.81339	6.14296	-2.67043	ASF1B	55723	ASF1 anti-silencing function 1 homolog B (S. cerevisiae)
ILMN_1665559	12.6662	10.008	-2.65817	CDK2	1017	cyclin-dependent kinase 2
ILMN_1747911	10.6916	8.06644	-2.62516	CDK1	983	cyclin-dependent kinase 1
ILMN_1651237	8.16701	5.54902	-2.61799	CDT1	81620	chromatin licensing and DNA replication factor 1
ILMN_2399300	10.6014	8.00085	-2.60052	NAV2	89797	neuron navigator 2
ILMN_1673673	9.51516	6.91534	-2.59982	PBK	55872	PDZ binding kinase
ILMN_1795342	11.6936	9.09595	-2.59766	MLPH	79083	melanophilin
ILMN_1702489	9.3874	6.79484	-2.59256	TRIM63	84676	tripartite motif containing 63, E3 ubiquitin protein ligase
ILMN_1731184	9.42448	6.84697	-2.57751	MELK	9833	maternal embryonic leucine zipper kinase
ILMN_1685259	9.34735	6.78326	-2.56409	SLC45A2	51151	solute carrier family 45, member 2
ILMN_1785161	11.4994	8.94602	-2.55338	CHCHD6	84303	coiled-coil-helix-coiled-coil-helix domain containing 6
ILMN_1777233	8.67362	6.13446	-2.53916	E2F2	1870	E2F transcription factor 2
ILMN_2412384	9.71531	7.18024	-2.53508	CCNE2	9134	cyclin E2
ILMN_1696537	11.0231	8.48813	-2.53501	DDIT4L	115265	DNA-damage-inducible transcript 4-like
ILMN_1798256	10.9657	8.43393	-2.53181	UPP1	7378	uridine phosphorylase 1
ILMN_1710428	9.22478	6.70006	-2.52472	CDK1	983	cyclin-dependent kinase 1
ILMN_1677402	10.9722	8.45785	-2.51436	C11orf96	387763	chromosome 11 open reading frame 96
ILMN_1694268	11.5673	9.06925	-2.49808	HES6	55502	hairy and enhancer of split 6 (Drosophila)
ILMN_2338849	8.37923	5.8859	-2.49334	BIRC7	79444	baculoviral IAP repeat containing 7
ILMN_2368718	9.40386	6.91241	-2.49145	CENPM	79019	centromere protein M
ILMN_2351916	8.17452	5.68678	-2.48774	EXO1	9156	exonuclease 1
ILMN_1678669	8.72541	6.24044	-2.48497	RRM2	6241	ribonucleotide reductase M2
ILMN_1710217	12.4597	9.97956	-2.48011	MLANA	2315	melan-A
ILMN_2413898	8.66881	6.19332	-2.47549	MCM10	55388	minichromosome maintenance complex component 10
ILMN_2048700	9.65907	7.19399	-2.46508	ATAD2	29028	ATPase family, AAA domain containing 2
ILMN_1746116	11.114	8.65062	-2.46343	OCA2	4948	oculocutaneous albinism II
ILMN_1779711	9.03298	6.58137	-2.45161	DTL	51514	denticleless E3 ubiquitin protein ligase homolog (Drosophila)
ILMN_1683450	10.2063	7.75964	-2.44668	CDCA5	113130	cell division cycle associated 5
ILMN_1655642	9.28744	6.84088	-2.44656	FANCI	55215	Fanconi anemia, complementation group I
ILMN_1777564	10.6437	8.2139	-2.42981	MAD2L1	4085	MAD2 mitotic arrest deficient-like 1 (yeast)
ILMN_2212909	9.97732	7.56979	-2.40753	MELK	9833	maternal embryonic leucine zipper kinase
ILMN_2362549	9.13669	6.73326	-2.40343	ZWINT	11130	ZW10 interactor
ILMN_1751444	10.2547	7.86259	-2.39207	NCAPG	64151	non-SMC condensin I complex, subunit G
ILMN_1700703	8.87063	6.48163	-2.38899	GADL1	339896	glutamate decarboxylase-like 1
ILMN_2246188	11.5164	9.12777	-2.38866	SLC45A2	51151	solute carrier family 45, member 2
ILMN_2112460	8.59881	6.21346	-2.38535	MAD2L1	4085	MAD2 mitotic arrest deficient-like 1 (yeast)
ILMN_1723837	8.80059	6.4173	-2.38329	SLC6A17	388662	solute carrier family 6, member 17
ILMN_2222008	8.89012	6.51097	-2.37915	KIFC1	3833	kinesin family member C1
ILMN_1654165	11.3257	8.94832	-2.37736	SLC45A2	51151	solute carrier family 45, member 2
ILMN_2320391	10.2407	7.86754	-2.37315	SLC45A2	51151	solute carrier family 45, member 2
ILMN_1714730	11.6448	9.28225	-2.36257	UBE2C	11065	ubiquitin-conjugating enzyme E2C
ILMN_1665859	9.54656	7.2066	-2.33995	RAB27A	5873	RAB27A, member RAS oncogene family
ILMN_1789123	8.94327	6.62493	-2.31834	PLK4	10733	polo-like kinase 4
ILMN_1670718	8.02193	5.70455	-2.31738	FAM69C	125704	family with sequence similarity 69, member C
ILMN_1730825	8.37867	6.06149	-2.31718	SGOL1	151648	shugoshin-like 1 (S. pombe)
ILMN_1774336	8.50134	6.18557	-2.31577	POLE2	5427	polymerase (DNA directed), epsilon 2 (p59 subunit)
ILMN_1658695	9.69234	7.37944	-2.31289	NUF2	83540	NUF2, NDC80 kinetochore complex component, homolog (S. cerevisiae)
ILMN_1672660	10.9973	8.68465	-2.31269	MBP	4155	myelin basic protein
ILMN_1778240	8.73322	6.42062	-2.31261	GFOD1	54438	glucose-fructose oxidoreductase domain containing 1
ILMN_1745242	9.58712	7.29162	-2.2955	PLSCR1	5359	phospholipid scramblase 1
ILMN_1711470	11.4791	9.18405	-2.295	UBE2T	29089	ubiquitin-conjugating enzyme E2T (putative)
ILMN_1704702	8.7449	6.46815	-2.27675	MCM7	4176	minichromosome maintenance complex component 7
ILMN_2193706	8.72168	6.44716	-2.27452	HRK	8739	harakiri, BCL2 interacting protein (contains only BH3 domain)
ILMN_1801257	8.92935	6.65997	-2.26937	CENPA	1058	centromere protein A
ILMN_1780667	9.70765	7.44096	-2.26669	POC1A	25886	POC1 centriolar protein homolog A (Chlamydomonas)
ILMN_1771308	7.85574	5.58945	-2.26629	BAAT	570	bile acid CoA: amino acid N-acyltransferase (glycine N-choloyltransferase)
ILMN_1671906	9.10748	6.85569	-2.2518	MND1	84057	meiotic nuclear divisions 1 homolog (S. cerevisiae)
ILMN_1814281	8.55174	6.30361	-2.24812	SPC25	57405	SPC25, NDC80 kinetochore complex component, homolog (S. cerevisiae)
ILMN_1737728	9.19231	6.94838	-2.24392	CDCA3	83461	cell division cycle associated 3
ILMN_2362545	8.38791	6.15625	-2.23166	ZWINT	11130	ZW10 interactor
ILMN_1679041	10.7564	8.52486	-2.23157	SLC3A2	6520	solute carrier family 3 (activators of dibasic and neutral amino acid transport), member 2
ILMN_1756261	10.458	8.23306	-2.22492	GPR143	4935	G protein-coupled receptor 143
ILMN_1661895	7.92308	5.69911	-2.22397	PI15	51050	peptidase inhibitor 15
ILMN_1681720	8.10349	5.89093	-2.21257	LRGUK	136332	leucine-rich repeats and guanylate kinase domain containing
ILMN_1674231	8.35292	6.14177	-2.21116	CHAF1B	8208	chromatin assembly factor 1, subunit B (p60)
ILMN_2301083	11.5211	9.31593	-2.20516	UBE2C	11065	ubiquitin-conjugating enzyme E2C
ILMN_1730201	9.08539	6.88143	-2.20397	DTNA	1837	dystrobrevin, alpha
ILMN_2202948	9.42001	7.22011	-2.1999	BUB1	699	budding uninhibited by benzimidazoles 1 homolog (yeast)
ILMN_1663390	11.1836	8.98543	-2.19816	CDC20	991	cell division cycle 20 homolog (S. cerevisiae)
ILMN_3230160	8.80376	6.61103	-2.19274	PCLO	27445	piccolo (presynaptic cytomatrix protein)
ILMN_2196984	9.78887	7.59751	-2.19136	OIP5	11339	Opa interacting protein 5
ILMN_2049021	12.3445	10.1534	-2.19113	PTTG3P	26255	pituitary tumor-transforming 3, pseudogene
ILMN_1788166	9.21771	7.03404	-2.18367	TTK	7272	TTK protein kinase
ILMN_2401878	10.0504	7.86874	-2.18167	DUSP10	11221	dual specificity phosphatase 10
ILMN_1681503	9.30469	7.13347	-2.17122	MCM2	4171	minichromosome maintenance complex component 2
ILMN_2188862	13.8523	11.6814	-2.17088	GDF15	9518	growth differentiation factor 15
ILMN_1720373	13.2324	11.0816	-2.15076	SLC7A5	8140	solute carrier family 7 (amino acid transporter light chain, L system), member 5
ILMN_1753183	9.34884	7.2024	-2.14644	CDCA4	55038	cell division cycle associated 4
ILMN_1735658	9.02239	6.88025	-2.14214	RTTN	25914	rotatin
ILMN_1798654	11.1361	8.99587	-2.1402	MCM6	4175	minichromosome maintenance complex component 6
ILMN_1801939	10.8738	8.73407	-2.13971	CCNB2	9133	cyclin B2
ILMN_1711799	8.20406	6.06516	-2.1389	C9orf40	55071	chromosome 9 open reading frame 40
ILMN_1786125	10.0449	7.91097	-2.13395	CCNA2	890	cyclin A2
ILMN_1736939	9.58851	7.45662	-2.13188	UGCG	7357	UDP-glucose ceramide glucosyltransferase
ILMN_2401873	9.20013	7.06895	-2.13118	DUSP10	11221	dual specificity phosphatase 10
ILMN_1749829	9.20784	7.07918	-2.12866	DLGAP5	9787	discs, large (Drosophila) homolog-associated protein 5
ILMN_1718982	8.89621	6.76767	-2.12854	BEST1	7439	bestrophin 1
ILMN_3236866	9.57425	7.44685	-2.1274	ULK4	54986	unc-51-like kinase 4 (C. elegans)
ILMN_1797307	8.56002	6.43669	-2.12333	BUB1B	701	budding uninhibited by benzimidazoles 1 homolog beta (yeast)
ILMN_1670353	9.37572	7.25721	-2.11852	RAD51AP1	10635	RAD51 associated protein 1
ILMN_1703906	8.91292	6.79578	-2.11714	HJURP	55355	Holliday junction recognition protein
ILMN_1759175	8.35999	6.24652	-2.11346	DUSP10	11221	dual specificity phosphatase 10
ILMN_2235137	9.16666	7.05531	-2.11135	FANCD2	2177	Fanconi anemia, complementation group D2
ILMN_1652797	8.67314	6.56413	-2.10901	FAM174B	400451	family with sequence similarity 174, member B
ILMN_1740426	9.35937	7.25141	-2.10796	RASD1	51655	RAS, dexamethasone-induced 1
ILMN_1747016	10.1984	8.09482	-2.10358	CEP55	55165	centrosomal protein 55kDa
ILMN_1724407	8.38285	6.27968	-2.10316	TACC3	10460	transforming, acidic coiled-coil containing protein 3
ILMN_1684336	7.28373	5.1855	-2.09824	VEPH1	79674	ventricular zone expressed PH domain homolog 1 (zebrafish)
ILMN_1812489	7.80417	5.70833	-2.09584	CEP85	64793	centrosomal protein 85kDa
ILMN_1682459	9.80271	7.71044	-2.09228	TUBB4A	10382	tubulin, beta 4A class IVa
ILMN_2355168	9.6184	7.53035	-2.08804	MGST1	4257	microsomal glutathione S-transferase 1
ILMN_1664516	9.33724	7.25382	-2.08341	CENPF	1063	centromere protein F, 350/400kDa (mitosin)
ILMN_1799667	7.97649	5.89367	-2.08282	KIF4A	24137	kinesin family member 4A
ILMN_1796949	9.78837	7.70739	-2.08098	TPX2	22974	TPX2, microtubule-associated, homolog (Xenopus laevis)
ILMN_1802951	7.62136	5.54193	-2.07943	NUF2	83540	NUF2, NDC80 kinetochore complex component, homolog (S. cerevisiae)
ILMN_2409220	9.70751	7.6297	-2.07781	HMMR	3161	hyaluronan-mediated motility receptor (RHAMM)
ILMN_1684045	9.78344	7.71275	-2.07069	CDCA4	55038	cell division cycle associated 4
ILMN_1781943	9.92567	7.85986	-2.06581	FAM83D	81610	family with sequence similarity 83, member D
ILMN_2349459	9.06366	6.9989	-2.06476	BIRC5	332	baculoviral IAP repeat containing 5
ILMN_2319424	11.121	9.06004	-2.06091	GYG2	8908	glycogenin 2
ILMN_1652413	8.26611	6.20625	-2.05986	UCN2	90226	urocortin 2
ILMN_2368721	7.80352	5.7523	-2.05122	CENPM	79019	centromere protein M
ILMN_1756326	11.8488	9.79914	-2.04967	CKS2	1164	CDC28 protein kinase regulatory subunit 2
ILMN_1742025	11.8068	9.75761	-2.04915	OLFM1	10439	olfactomedin 1
ILMN_1796923	7.3889	5.3416	-2.0473	LOC81691	81691	exonuclease NEF-sp
ILMN_1808071	8.90163	6.85618	-2.04545	KIF14	9928	kinesin family member 14
ILMN_1811736	7.36765	5.32589	-2.04177	ENTHD1	150350	ENTH domain containing 1
ILMN_1723962	10.3021	8.26833	-2.03378	LXN	56925	latexin
ILMN_1710676	9.76399	7.73328	-2.0307	FBXO5	26271	F-box protein 5
ILMN_1731070	9.11721	7.08695	-2.03026	ORC6	23594	origin recognition complex, subunit 6
ILMN_2200153	7.69327	5.66662	-2.02665	GAPDHS	26330	glyceraldehyde-3-phosphate dehydrogenase, spermatogenic
ILMN_1728934	11.2963	9.27042	-2.02585	PRC1	9055	protein regulator of cytokinesis 1
ILMN_2285996	12.0248	9.99916	-2.02569	KIAA0101	9768	KIAA0101
ILMN_2410038	10.5361	8.51419	-2.02186	FAM111A	63901	family with sequence similarity 111, member A
ILMN_1658143	7.82413	5.80522	-2.01891	RFC3	5983	replication factor C (activator 1) 3, 38kDa
ILMN_1686097	11.0039	8.98601	-2.01789	TOP2A	7153	topoisomerase (DNA) II alpha 170kDa
ILMN_2304186	10.8233	8.80825	-2.01502	MITF	4286	microphthalmia-associated transcription factor
ILMN_1671843	9.45693	7.44545	-2.01147	PSRC1	84722	proline/serine-rich coiled-coil 1
ILMN_2332691	10.6462	8.63812	-2.00805	CAPN3	825	calpain 3, (p94)
ILMN_1792168	9.53529	7.53432	-2.00097	GALE	2582	UDP-galactose-4-epimerase
ILMN_1663447	8.20149	6.20196	-1.99953	HNRNPA1	3178	heterogeneous nuclear ribonucleoprotein A1
ILMN_1668814	8.17386	6.17475	-1.99912	CENPM	79019	centromere protein M
ILMN_1739645	10.1191	8.12347	-1.99566	ANLN	54443	anillin, actin binding protein
ILMN_1781942	9.32011	7.32717	-1.99293	HMMR	3161	hyaluronan-mediated motility receptor (RHAMM)
ILMN_1664630	8.74301	6.75176	-1.99125	CHEK1	1111	checkpoint kinase 1
ILMN_2066756	8.78298	6.796	-1.98698	NCAPG2	54892	non-SMC condensin II complex, subunit G2
ILMN_2051373	10.1916	8.20477	-1.98679	NEK2	4751	NIMA (never in mitosis gene a)-related kinase 2
ILMN_1737205	10.3592	8.3734	-1.98577	MCM4	4173	minichromosome maintenance complex component 4
ILMN_1813561	9.88792	7.90555	-1.98237	SCIN	85477	scinderin
ILMN_1737195	8.35117	6.36998	-1.98119	CENPK	64105	centromere protein K
ILMN_2370365	10.8691	8.89447	-1.97465	RFC4	5984	replication factor C (activator 1) 4, 37kDa
ILMN_1819783	9.18724	7.21984	-1.9674	NA	NA	NA
ILMN_1693221	7.83712	5.8715	-1.96562	CENPH	64946	centromere protein H
ILMN_3239771	9.17354	7.2107	-1.96284	DLGAP5	9787	discs, large (Drosophila) homolog-associated protein 5
ILMN_2072296	12.721	10.7584	-1.96255	CKS2	1164	CDC28 protein kinase regulatory subunit 2
ILMN_2384745	9.6874	7.72488	-1.96252	PSG4	5672	pregnancy specific beta-1-glycoprotein 4
ILMN_1806040	11.5269	9.56826	-1.95867	TYMS	7298	thymidylate synthetase
ILMN_1684017	10.4024	8.44625	-1.95615	GYG2	8908	glycogenin 2
ILMN_3269775	11.0406	9.08533	-1.95526	C14orf109	26175	chromosome 14 open reading frame 109
ILMN_2075334	13.3356	11.3832	-1.95236	HIST1H4C	8364	histone cluster 1, H4c
ILMN_1726456	11.6088	9.65809	-1.95072	SLC3A2	6520	solute carrier family 3 (activators of dibasic and neutral amino acid transport), member 2
ILMN_1700432	10.9867	9.04077	-1.94596	ITPKB	3707	inositol-trisphosphate 3-kinase B
ILMN_1758728	8.28603	6.34459	-1.94144	FANCG	2189	Fanconi anemia, complementation group G
ILMN_1687971	11.2517	9.3103	-1.9414	CAPN3	825	calpain 3, (p94)
ILMN_2317658	10.077	8.13618	-1.94083	SLC3A2	6520	solute carrier family 3 (activators of dibasic and neutral amino acid transport), member 2
ILMN_1805999	8.78055	6.83987	-1.94068	MYO1D	4642	myosin ID
ILMN_1782938	8.02548	6.08863	-1.93685	SLC16A10	117247	solute carrier family 16, member 10 (aromatic amino acid transporter)
ILMN_1709484	7.82578	5.89239	-1.93339	BLM	641	Bloom syndrome, RecQ helicase-like
ILMN_1802819	8.51497	6.58229	-1.93267	DEPDC1	55635	DEP domain containing 1
ILMN_2311089	7.43245	5.50348	-1.92897	BRCA1	672	breast cancer 1, early onset
ILMN_3193306	11.3521	9.42318	-1.92891	C14orf109	26175	chromosome 14 open reading frame 109
ILMN_2042771	12.6342	10.7056	-1.92859	PTTG1	9232	pituitary tumor-transforming 1
ILMN_1766658	7.87288	5.94436	-1.92851	PKMYT1	9088	protein kinase, membrane associated tyrosine/threonine 1
ILMN_1778845	8.8347	6.9075	-1.9272	FAM111A	63901	family with sequence similarity 111, member A
ILMN_1708934	11.343	9.41932	-1.92373	ADM	133	adrenomedullin
ILMN_2173500	8.00852	6.09044	-1.91809	FAM69C	125704	family with sequence similarity 69, member C
ILMN_1697409	12.6813	10.7643	-1.91695	TNFRSF14	8764	tumor necrosis factor receptor superfamily, member 14
ILMN_1789419	10.4335	8.51689	-1.91661	EXOC3	11336	exocyst complex component 3
ILMN_1724489	10.5674	8.65352	-1.91385	RFC4	5984	replication factor C (activator 1) 4, 37kDa
ILMN_2141259	7.41957	5.50871	-1.91086	SPAG5	10615	sperm associated antigen 5
ILMN_2409298	10.3798	8.47246	-1.90734	NUSAP1	51203	nucleolar and spindle associated protein 1
ILMN_2357438	10.5232	8.61719	-1.90597	AURKA	6790	aurora kinase A
ILMN_2413650	8.76537	6.8624	-1.90297	STIL	6491	SCL/TAL1 interrupting locus
ILMN_1737184	10.4602	8.56008	-1.90016	CDCA7	83879	cell division cycle associated 7
ILMN_1732150	7.62757	5.72749	-1.90008	KIAA0101	9768	KIAA0101
ILMN_1709294	8.43605	6.53645	-1.8996	CDCA8	55143	cell division cycle associated 8
ILMN_1810228	9.13986	7.24462	-1.89524	TTF2	8458	transcription termination factor, RNA polymerase II
ILMN_1756612	7.43216	5.54088	-1.89128	STK32A	202374	serine/threonine kinase 32A
ILMN_1803652	8.86107	6.97334	-1.88773	C9orf91	203197	chromosome 9 open reading frame 91
ILMN_2392472	7.82172	5.93852	-1.8832	CENPA	1058	centromere protein A
ILMN_1720114	10.1439	8.26448	-1.8794	GMNN	51053	geminin, DNA replication inhibitor
ILMN_1797332	10.0609	8.18279	-1.87812	NARS2	79731	asparaginyl-tRNA synthetase 2, mitochondrial (putative)
ILMN_3307221	8.03378	6.15605	-1.87773	NAV2	89797	neuron navigator 2
ILMN_1753196	12.1904	10.3128	-1.8776	PTTG1	9232	pituitary tumor-transforming 1
ILMN_1790100	8.40187	6.52591	-1.87596	C11orf82	220042	chromosome 11 open reading frame 82
ILMN_1726720	10.7531	8.87886	-1.87424	NUSAP1	51203	nucleolar and spindle associated protein 1
ILMN_1794539	8.44356	6.57344	-1.87012	KIF11	3832	kinesin family member 11
ILMN_1666305	10.2088	8.34238	-1.86639	CDKN3	1033	cyclin-dependent kinase inhibitor 3
ILMN_1720771	8.04516	6.17913	-1.86603	STX11	8676	syntaxin 11
ILMN_2181432	8.98073	7.11495	-1.86578	PAPL	390928	iron/zinc purple acid phosphatase-like protein
ILMN_1783805	8.41477	6.55056	-1.86421	PNMA3	29944	paraneoplastic Ma antigen 3
ILMN_1701783	9.04231	7.17949	-1.86282	DCT	1638	dopachrome tautomerase (dopachrome delta-isomerase, tyrosine-related protein 2)
ILMN_1781952	7.40243	5.54189	-1.86055	MGST1	4257	microsomal glutathione S-transferase 1
ILMN_1679438	7.60878	5.75087	-1.85791	MLF1IP	79682	MLF1 interacting protein
ILMN_2382290	7.45167	5.59651	-1.85516	KREMEN2	79412	kringle containing transmembrane protein 2
ILMN_2143155	8.85726	7.0025	-1.85476	KIF11	3832	kinesin family member 11
ILMN_1815184	10.0678	8.21711	-1.85066	ASPM	259266	asp (abnormal spindle) homolog, microcephaly associated (Drosophila)
ILMN_3308663	8.50675	6.65748	-1.84927	MIR1228	100302201	microRNA 1228
ILMN_1776998	10.2867	8.43795	-1.84876	DNAJA4	55466	DnaJ (Hsp40) homolog, subfamily A, member 4
ILMN_1695658	9.26359	7.41933	-1.84426	KIF20A	10112	kinesin family member 20A
ILMN_2161971	7.8723	6.03178	-1.84052	WIPF3	644150	WAS/WASL interacting protein family, member 3
ILMN_1728747	9.29547	7.46182	-1.83364	STXBP1	6812	syntaxin binding protein 1
ILMN_1765796	8.84065	7.01266	-1.82799	ENO2	2026	enolase 2 (gamma, neuronal)
ILMN_1710923	8.39432	6.5718	-1.82251	SLAMF7	57823	SLAM family member 7
ILMN_1681461	6.58933	4.76818	-1.82115	RAB27A	5873	RAB27A, member RAS oncogene family
ILMN_1719498	8.39348	6.58012	-1.81337	EPHX4	253152	epoxide hydrolase 4
ILMN_1694502	9.47052	7.65726	-1.81326	PRIM1	5557	primase, DNA, polypeptide 1 (49kDa)
ILMN_1654920	9.64562	7.83612	-1.8095	HNRNPH3	3189	heterogeneous nuclear ribonucleoprotein H3 (2H9)
ILMN_2414878	10.4714	8.66198	-1.80937	STXBP1	6812	syntaxin binding protein 1
ILMN_2334205	7.69699	5.88908	-1.80791	ERCC6L	54821	excision repair cross-complementing rodent repair deficiency, complementation group 6-like
ILMN_1651253	9.77905	7.97659	-1.80246	WIPF3	644150	WAS/WASL interacting protein family, member 3
ILMN_1720526	10.4377	8.63661	-1.80105	CENPN	55839	centromere protein N
ILMN_1719256	11.7743	9.97347	-1.8008	CKS1B	1163	CDC28 protein kinase regulatory subunit 1B
ILMN_1712452	9.55626	7.75754	-1.79872	KIF20B	9585	kinesin family member 20B
ILMN_2074258	8.06817	6.26998	-1.7982	BARD1	580	BRCA1 associated RING domain 1
ILMN_1791653	7.41568	5.62108	-1.79459	TRPM1	4308	transient receptor potential cation channel, subfamily M, member 1
ILMN_1664511	8.99553	7.20144	-1.79409	NDC80	10403	NDC80 kinetochore complex component homolog (S. cerevisiae)
ILMN_1651433	9.44297	7.65069	-1.79228	DCK	1633	deoxycytidine kinase
ILMN_2413899	6.78765	4.99663	-1.79101	MCM10	55388	minichromosome maintenance complex component 10
ILMN_1750062	7.20496	5.41644	-1.78852	PPARGC1A	10891	peroxisome proliferator-activated receptor gamma, coactivator 1 alpha
ILMN_1678678	9.7746	7.98895	-1.78565	SLC37A4	2542	solute carrier family 37 (glucose-6-phosphate transporter), member 4
ILMN_2148796	8.45223	6.66932	-1.78291	MND1	84057	meiotic nuclear divisions 1 homolog (S. cerevisiae)
ILMN_1678170	9.723	7.94042	-1.78257	MME	4311	membrane metallo-endopeptidase
ILMN_1801766	8.72774	6.94764	-1.7801	CCDC109B	55013	coiled-coil domain containing 109B
ILMN_1740291	7.87006	6.09224	-1.77783	POLQ	10721	polymerase (DNA directed), theta
ILMN_1811472	9.64862	7.87294	-1.77568	KIF23	9493	kinesin family member 23
ILMN_1745811	8.64639	6.87388	-1.77251	TDRD3	81550	tudor domain containing 3
ILMN_2150894	9.70467	7.93363	-1.77104	ALDH1B1	219	aldehyde dehydrogenase 1 family, member B1
ILMN_1815169	9.08105	7.3132	-1.76784	MCM5	4174	minichromosome maintenance complex component 5
ILMN_1652787	8.11938	6.35255	-1.76683	PIK3AP1	118788	phosphoinositide-3-kinase adaptor protein 1
ILMN_1757697	7.57827	5.81622	-1.76205	NEIL3	55247	nei endonuclease VIII-like 3 (E. coli)
ILMN_2160929	10.9465	9.1848	-1.76167	FEN1	2237	flap structure-specific endonuclease 1
ILMN_2077550	9.49787	7.73824	-1.75963	RACGAP1	29127	Rac GTPase activating protein 1
ILMN_1735093	9.39085	7.6336	-1.75726	TIMELESS	8914	timeless homolog (Drosophila)
ILMN_2110496	7.88446	6.12736	-1.7571	C21orf91	54149	chromosome 21 open reading frame 91
ILMN_3232696	11.3754	9.6188	-1.75661	DHFR	1719	dihydrofolate reductase
ILMN_1810901	8.8304	7.0783	-1.7521	RNASEH2A	10535	ribonuclease H2, subunit A
ILMN_1732516	8.86946	7.12421	-1.74525	KNTC1	9735	kinetochore associated 1
ILMN_1755834	9.23537	7.49362	-1.74175	FEN1	2237	flap structure-specific endonuclease 1
ILMN_2344971	8.07913	6.33747	-1.74167	FOXM1	2305	forkhead box M1
ILMN_2329773	8.043	6.30222	-1.74078	RAB27A	5873	RAB27A, member RAS oncogene family
ILMN_1680955	10.6488	8.90902	-1.73975	AURKA	6790	aurora kinase A
ILMN_1713679	7.95148	6.21381	-1.73768	MREG	55686	melanoregulin
ILMN_2330861	11.0577	9.32006	-1.73767	SMC4	10051	structural maintenance of chromosomes 4
ILMN_1688666	9.94309	8.21191	-1.73118	HIST1H2BH	8345	histone cluster 1, H2bh
ILMN_2071446	7.9329	6.20218	-1.73073	PI15	51050	peptidase inhibitor 15
ILMN_2210129	9.51071	7.78248	-1.72823	PRIM1	5557	primase, DNA, polypeptide 1 (49kDa)
ILMN_1685916	7.9534	6.22847	-1.72493	KIF2C	11004	kinesin family member 2C
ILMN_1736982	11.2721	9.55056	-1.72155	PHACTR1	221692	phosphatase and actin regulator 1
ILMN_1674817	8.61911	6.89801	-1.7211	C1orf115	79762	chromosome 1 open reading frame 115
ILMN_1700337	8.03034	6.31252	-1.71782	TROAP	10024	trophinin associated protein (tastin)
ILMN_2334204	7.23742	5.52014	-1.71729	ERCC6L	54821	excision repair cross-complementing rodent repair deficiency, complementation group 6-like
ILMN_2149400	7.48185	5.7649	-1.71695	SPC25	57405	SPC25, NDC80 kinetochore complex component, homolog (S. cerevisiae)
ILMN_1812777	8.60773	6.89373	-1.714	MRPL35	51318	mitochondrial ribosomal protein L35
ILMN_1756043	7.39395	5.68146	-1.7125	WDHD1	11169	WD repeat and HMG-box DNA binding protein 1
ILMN_2374633	10.3634	8.65487	-1.7085	ZWILCH	55055	Zwilch, kinetochore associated, homolog (Drosophila)
ILMN_1727540	8.57954	6.8744	-1.70514	C1orf112	55732	chromosome 1 open reading frame 112
ILMN_2374778	8.15224	6.44791	-1.70433	DUT	1854	deoxyuridine triphosphatase
ILMN_1728972	9.18286	7.47894	-1.70392	FAM64A	54478	family with sequence similarity 64, member A
ILMN_2225718	7.6408	5.94451	-1.69629	CENPE	1062	centromere protein E, 312kDa
ILMN_1766499	10.222	8.52646	-1.69559	HSPA2	3306	heat shock 70kDa protein 2
ILMN_1763907	10.3662	8.67429	-1.69188	CENPW	387103	centromere protein W
ILMN_1804051	10.3397	8.64963	-1.69012	SNX8	29886	sorting nexin 8
ILMN_1773119	9.15377	7.46796	-1.68581	CCNF	899	cyclin F
ILMN_1658010	7.57657	5.89226	-1.68431	CENPI	2491	centromere protein I
ILMN_1738027	8.08822	6.40427	-1.68395	BRCA1	672	breast cancer 1, early onset
ILMN_1696713	8.89658	7.21448	-1.6821	POLA2	23649	polymerase (DNA directed), alpha 2 (70kD subunit)
ILMN_1691641	10.3678	8.68848	-1.67934	CITED1	4435	Cbp/p300-interacting transactivator, with Glu/Asp-rich carboxy-terminal domain, 1
ILMN_2080611	8.78203	7.10521	-1.67681	PDSS1	23590	prenyl (decaprenyl) diphosphate synthase, subunit 1
ILMN_2179652	9.97566	8.3026	-1.67306	PRELID1	27166	PRELI domain containing 1
ILMN_1725260	7.00891	5.3364	-1.67251	CDC25C	995	cell division cycle 25 homolog C (S. pombe)
ILMN_1726809	7.10273	5.43127	-1.67146	BHLHE41	79365	basic helix-loop-helix family, member e41
ILMN_3289650	8.63016	6.96064	-1.66951	NA	NA	NA
ILMN_1806037	8.79033	7.12241	-1.66792	TK1	7083	thymidine kinase 1, soluble
ILMN_1732688	8.73731	7.06967	-1.66764	DUT	1854	deoxyuridine triphosphatase
ILMN_2404906	7.66992	6.00295	-1.66697	SGOL1	151648	shugoshin-like 1 (S. pombe)
ILMN_2407124	8.47335	6.81063	-1.66272	MCM8	84515	minichromosome maintenance complex component 8
ILMN_1882512	7.71489	6.05238	-1.66251	NA	NA	NA
ILMN_1683120	10.442	8.78013	-1.66188	UNG	7374	uracil-DNA glycosylase
ILMN_1805828	8.60041	6.94024	-1.66017	VRK1	7443	vaccinia related kinase 1
ILMN_1803788	11.9873	10.3279	-1.65941	LGALS3	3958	lectin, galactoside-binding, soluble, 3
ILMN_1742358	10.3469	8.68776	-1.65911	CA14	23632	carbonic anhydrase XIV
ILMN_1663195	12.2322	10.5769	-1.65529	MCM7	4176	minichromosome maintenance complex component 7
ILMN_1708110	7.34444	5.69876	-1.64568	TMEM144	55314	transmembrane protein 144
ILMN_1694233	9.06483	7.42153	-1.6433	ACYP1	97	acylphosphatase 1, erythrocyte (common) type
ILMN_1776519	8.79974	7.159	-1.64074	RAP1GAP	5909	RAP1 GTPase activating protein
ILMN_1784860	7.75472	6.11532	-1.63939	RFC3	5983	replication factor C (activator 1) 3, 38kDa
ILMN_3251691	9.58931	7.95161	-1.6377	POLR3G	10622	polymerase (RNA) III (DNA directed) polypeptide G (32kD)
ILMN_1653292	10.7306	9.09321	-1.63741	PFKFB4	5210	6-phosphofructo-2-kinase/fructose-2,6-biphosphatase 4
ILMN_1771039	7.9309	6.29473	-1.63617	NA	NA	NA
ILMN_2131381	7.23165	5.59697	-1.63468	PDE3B	5140	phosphodiesterase 3B, cGMP-inhibited
ILMN_1754272	8.40412	6.77103	-1.63309	GINS3	64785	GINS complex subunit 3 (Psf3 homolog)
ILMN_1805737	10.0731	8.44117	-1.63195	PFKP	5214	phosphofructokinase, platelet
ILMN_1876266	9.116	7.48611	-1.6299	GJA3	2700	gap junction protein, alpha 3, 46kDa
ILMN_1669842	6.74189	5.11245	-1.62944	CHAF1A	10036	chromatin assembly factor 1, subunit A (p150)
ILMN_1791002	7.65248	6.02337	-1.62911	SKP2	6502	S-phase kinase-associated protein 2, E3 ubiquitin protein ligase
ILMN_2165354	7.98466	6.35786	-1.62681	DCLK1	9201	doublecortin-like kinase 1
ILMN_1791647	6.00804	4.38196	-1.62609	ASIP	434	agouti signaling protein
ILMN_1662198	10.4326	8.80733	-1.62524	RANGAP1	5905	Ran GTPase activating protein 1
ILMN_1799516	10.3346	8.7108	-1.6238	DNAJC9	23234	DnaJ (Hsp40) homolog, subfamily C, member 9
ILMN_2041046	10.7896	9.16631	-1.62328	CKS1B	1163	CDC28 protein kinase regulatory subunit 1B
ILMN_1651354	11.7296	10.1093	-1.62023	SPP1	6696	secreted phosphoprotein 1
ILMN_1712803	8.77176	7.15245	-1.61931	CCNB1	891	cyclin B1
ILMN_3220769	10.6228	9.00502	-1.61781	CKS1B	1163	CDC28 protein kinase regulatory subunit 1B
ILMN_1771224	7.92644	6.30991	-1.61652	SKA1	220134	spindle and kinetochore associated complex subunit 1
ILMN_1701025	9.084	7.46769	-1.61631	EPHX1	2052	epoxide hydrolase 1, microsomal (xenobiotic)
ILMN_2412860	8.77316	7.15986	-1.61331	MCM4	4173	minichromosome maintenance complex component 4
ILMN_1806483	7.48043	5.8674	-1.61303	ZWILCH	55055	Zwilch, kinetochore associated, homolog (Drosophila)
ILMN_2399304	7.3808	5.76858	-1.61221	NAV2	89797	neuron navigator 2
ILMN_1778543	10.2686	8.65667	-1.61197	DHFR	1719	dihydrofolate reductase
ILMN_1772627	11.5573	9.94627	-1.61107	D4S234E	27065	DNA segment on chromosome 4 (unique) 234 expressed sequence
ILMN_3243945	8.92201	7.31368	-1.60834	MZT1	440145	mitotic spindle organizing protein 1
ILMN_1655733	8.73481	7.12824	-1.60658	RFC2	5982	replication factor C (activator 1) 2, 40kDa
ILMN_1776653	8.4926	6.88679	-1.60581	SCML1	6322	sex comb on midleg-like 1 (Drosophila)
ILMN_2374449	11.3779	9.77324	-1.60468	SPP1	6696	secreted phosphoprotein 1
ILMN_1703324	8.04653	6.44644	-1.60009	PDSS1	23590	prenyl (decaprenyl) diphosphate synthase, subunit 1
ILMN_3176989	7.44681	5.84937	-1.59745	HAUS8	93323	HAUS augmin-like complex, subunit 8
ILMN_2086981	7.33585	5.73914	-1.59671	POU3F1	5453	POU class 3 homeobox 1
ILMN_1656452	7.80635	6.20995	-1.5964	C16orf59	80178	chromosome 16 open reading frame 59
ILMN_3248803	8.07389	6.47955	-1.59434	NA	NA	NA
ILMN_2315964	8.00639	6.4136	-1.5928	PSRC1	84722	proline/serine-rich coiled-coil 1
ILMN_1660654	7.02612	5.43394	-1.59218	CDCA2	157313	cell division cycle associated 2
ILMN_2355738	7.67374	6.08162	-1.59212	INCENP	3619	inner centromere protein antigens 135/155kDa
ILMN_3239785	8.57032	6.97987	-1.59045	NA	NA	NA
ILMN_1684563	8.52456	6.94019	-1.58437	SPIN4	139886	spindlin family, member 4
ILMN_1794349	8.87651	7.29342	-1.58309	XYLB	9942	xylulokinase homolog (H. influenzae)
ILMN_1698766	10.881	9.2992	-1.58185	PYCARD	29108	PYD and CARD domain containing
ILMN_1743456	8.86202	7.28144	-1.58058	ZCCHC14	23174	zinc finger, CCHC domain containing 14
ILMN_1692160	7.65241	6.07233	-1.58008	GFOD1	54438	glucose-fructose oxidoreductase domain containing 1
ILMN_1659544	10.0875	8.50942	-1.57811	STX3	6809	syntaxin 3
ILMN_1657796	10.2902	8.71594	-1.57429	STMN1	3925	stathmin 1
ILMN_1753063	7.45061	5.87703	-1.57357	KIF15	56992	kinesin family member 15
ILMN_2226415	7.94237	6.37884	-1.56353	MZT1	440145	mitotic spindle organizing protein 1
ILMN_2191436	8.45992	6.89902	-1.56091	POLA1	5422	polymerase (DNA directed), alpha 1, catalytic subunit
ILMN_2153916	10.0896	8.52907	-1.56051	HSPA2	3306	heat shock 70kDa protein 2
ILMN_1721868	10.703	9.14293	-1.56004	KPNA2	3838	karyopherin alpha 2 (RAG cohort 1, importin alpha 1)
ILMN_1716279	8.40632	6.84635	-1.55997	CENPE	1062	centromere protein E, 312kDa
ILMN_1680018	8.70765	7.14929	-1.55837	RIPK4	54101	receptor-interacting serine-threonine kinase 4
ILMN_2395240	7.20458	5.65055	-1.55403	CHEK2	11200	checkpoint kinase 2
ILMN_1695357	8.50338	6.94976	-1.55362	CCDC99	54908	coiled-coil domain containing 99
ILMN_3297455	10.819	9.26572	-1.55328	OIP5-AS1	729082	OIP5 antisense RNA 1 (non-protein coding)
ILMN_1719309	7.17878	5.62565	-1.55313	LRRC39	127495	leucine rich repeat containing 39
ILMN_1781479	9.21419	7.66273	-1.55146	SUV39H1	6839	suppressor of variegation 3-9 homolog 1 (Drosophila)
ILMN_3294741	8.16485	6.61356	-1.55129	CTSL1P2	1517	cathepsin L1 pseudogene 2
ILMN_1747067	7.78191	6.23297	-1.54894	NPAS1	4861	neuronal PAS domain protein 1
ILMN_1746699	8.09956	6.55516	-1.5444	SGOL2	151246	shugoshin-like 2 (S. pombe)
ILMN_2157240	9.35818	7.81451	-1.54368	MNS1	55329	meiosis-specific nuclear structural 1
ILMN_3212373	10.4862	8.94422	-1.54196	LOC727803	727803	RAN binding protein 1 pseudogene
ILMN_1658094	7.14947	5.6133	-1.53617	ZNF365	22891	zinc finger protein 365
ILMN_2219466	7.09506	5.5596	-1.53546	APOBEC3B	9582	apolipoprotein B mRNA editing enzyme, catalytic polypeptide-like 3B
ILMN_1680782	9.72742	8.19532	-1.5321	PATL1	219988	protein associated with topoisomerase II homolog 1 (yeast)
ILMN_1776490	7.84243	6.31412	-1.52831	C17orf53	78995	chromosome 17 open reading frame 53
ILMN_1675398	8.03337	6.50737	-1.52601	ALDH1B1	219	aldehyde dehydrogenase 1 family, member B1
ILMN_1713496	10.5991	9.07427	-1.52488	ST3GAL5	8869	ST3 beta-galactoside alpha-2,3-sialyltransferase 5
ILMN_1757278	10.0471	8.52248	-1.52464	HSPD1	3329	heat shock 60kDa protein 1 (chaperonin)
ILMN_1759008	9.35503	7.833	-1.52203	ZNF689	115509	zinc finger protein 689
ILMN_1723522	9.05624	7.53448	-1.52177	APOLD1	81575	apolipoprotein L domain containing 1
ILMN_3265365	8.16505	6.6442	-1.52085	CEP78	84131	centrosomal protein 78kDa
ILMN_1694757	9.39696	7.8764	-1.52057	CTSL1	1514	cathepsin L1
ILMN_2101526	11.3169	9.7965	-1.52035	GGCT	79017	gamma-glutamylcyclotransferase
ILMN_2396948	7.43583	5.91677	-1.51905	PSMC3IP	29893	PSMC3 interacting protein
ILMN_2202423	7.66681	6.15004	-1.51677	HELLS	3070	helicase, lymphoid-specific
ILMN_2134974	12.4069	10.8906	-1.51631	RAB38	23682	RAB38, member RAS oncogene family
ILMN_3271098	8.79566	7.28002	-1.51564	FAM176A	84141	family with sequence similarity 176, member A
ILMN_1758128	11.0897	9.57436	-1.51537	CYGB	114757	cytoglobin
ILMN_1730523	9.89675	8.38275	-1.514	FAM195A	84331	family with sequence similarity 195, member A
ILMN_1678300	10.2813	8.76773	-1.51359	NA	NA	NA
ILMN_1761939	8.68846	7.17668	-1.51177	TIPIN	54962	TIMELESS interacting protein
ILMN_2388701	9.49109	7.98042	-1.51067	ST3GAL5	8869	ST3 beta-galactoside alpha-2,3-sialyltransferase 5
ILMN_1695829	7.61937	6.10906	-1.51031	TTYH2	94015	tweety homolog 2 (Drosophila)
ILMN_1708101	9.79202	8.28242	-1.5096	LMNB2	84823	lamin B2
ILMN_1657111	6.71197	5.20287	-1.5091	AHNAK2	113146	AHNAK nucleoprotein 2
ILMN_2399463	7.09832	5.5902	-1.50812	VAV3	10451	vav 3 guanine nucleotide exchange factor
ILMN_1716445	10.8291	9.32193	-1.50715	DTYMK	1841	deoxythymidylate kinase (thymidylate kinase)
ILMN_1748983	6.4336	4.92722	-1.50638	RTN4	57142	reticulon 4
ILMN_1752009	7.09974	5.59481	-1.50494	NANOS1	340719	nanos homolog 1 (Drosophila)
ILMN_1664583	7.63482	6.13464	-1.50018	NA	NA	NA
ILMN_1756049	10.3452	8.8455	-1.49975	NT5DC3	51559	5'-nucleotidase domain containing 3
ILMN_1668822	6.46313	4.96504	-1.49809	BATF	10538	basic leucine zipper transcription factor, ATF-like
ILMN_1676091	10.9416	9.44465	-1.49692	NA	NA	NA
ILMN_1746148	8.56482	7.06925	-1.49557	LRRC33	375387	leucine rich repeat containing 33
ILMN_1796775	7.05895	5.56393	-1.49501	RLN1	6013	relaxin 1
ILMN_1806818	9.36559	7.87388	-1.49172	MCM3	4172	minichromosome maintenance complex component 3
ILMN_1713846	8.25236	6.76071	-1.49165	PPM1H	57460	protein phosphatase, Mg2+/Mn2+ dependent, 1H
ILMN_1857017	10.9925	9.50203	-1.49047	SNX8	29886	sorting nexin 8
ILMN_1754241	7.5658	6.08315	-1.48265	C16orf73	254528	chromosome 16 open reading frame 73
ILMN_1659364	9.52029	8.03818	-1.48211	RFC5	5985	replication factor C (activator 1) 5, 36.5kDa
ILMN_1776577	8.96619	7.48417	-1.48202	DSCC1	79075	defective in sister chromatid cohesion 1 homolog (S. cerevisiae)
ILMN_1786065	9.19918	7.71981	-1.47937	UHRF1	29128	ubiquitin-like with PHD and ring finger domains 1
ILMN_1697998	7.44822	5.97065	-1.47757	FAM54A	113115	family with sequence similarity 54, member A
ILMN_1795285	7.79359	6.319	-1.47459	PHF15	23338	PHD finger protein 15
ILMN_1731644	7.79569	6.32186	-1.47383	SETDB2	83852	SET domain, bifurcated 2
ILMN_2117623	6.82355	5.35088	-1.47267	PLXNC1	10154	plexin C1
ILMN_1747303	11.3666	9.89675	-1.46989	DDX39A	10212	DEAD (Asp-Glu-Ala-Asp) box polypeptide 39A
ILMN_2232712	10.4293	8.95997	-1.46932	MYO10	4651	myosin X
ILMN_1676278	7.29604	5.82793	-1.46811	ABCC2	1244	ATP-binding cassette, sub-family C (CFTR/MRP), member 2
ILMN_2312386	7.60105	6.13512	-1.46593	PAIP1	10605	poly(A) binding protein interacting protein 1
ILMN_1682332	11.9218	10.4569	-1.46484	GYPC	2995	glycophorin C (Gerbich blood group)
ILMN_2139816	8.20467	6.7401	-1.46457	GPSM2	29899	G-protein signaling modulator 2
ILMN_3228822	9.02613	7.56336	-1.46277	TMEM194A	23306	transmembrane protein 194A
ILMN_1779886	9.91818	8.45661	-1.46158	TBC1D14	57533	TBC1 domain family, member 14
ILMN_1774229	6.75001	5.28893	-1.46109	SLC7A4	6545	solute carrier family 7 (orphan transporter), member 4
ILMN_1671932	11.0602	9.60272	-1.45743	SAMM50	25813	sorting and assembly machinery component 50 homolog (S. cerevisiae)
ILMN_1653822	7.42133	5.96393	-1.4574	NEK2	4751	NIMA (never in mitosis gene a)-related kinase 2
ILMN_1693397	7.40657	5.95297	-1.4536	PSG4	5672	pregnancy specific beta-1-glycoprotein 4
ILMN_1658027	7.16949	5.71721	-1.45228	RAD54L	8438	RAD54-like (S. cerevisiae)
ILMN_1700690	11.3	9.84888	-1.4511	VAT1	10493	vesicle amine transport protein 1 homolog (T. californica)
ILMN_1701643	6.78217	5.33698	-1.44519	GDPD5	81544	glycerophosphodiester phosphodiesterase domain containing 5
ILMN_1759277	8.13353	6.6887	-1.44483	OIP5	11339	Opa interacting protein 5
ILMN_2372974	9.27836	7.83516	-1.4432	SIRPA	140885	signal-regulatory protein alpha
ILMN_3272424	9.30256	7.86043	-1.44213	HNRNPA1	3178	heterogeneous nuclear ribonucleoprotein A1
ILMN_1674411	8.12087	6.68107	-1.4398	CKAP2	26586	cytoskeleton associated protein 2
ILMN_3227811	9.98967	8.54993	-1.43974	HNRNPA1	3178	heterogeneous nuclear ribonucleoprotein A1
ILMN_1758324	7.5565	6.11811	-1.43839	SLCO5A1	81796	solute carrier organic anion transporter family, member 5A1
ILMN_1794108	8.51636	7.08362	-1.43274	MED9	55090	mediator complex subunit 9
ILMN_1780582	9.63391	8.2014	-1.43251	CD83	9308	CD83 molecule
ILMN_2328666	9.07791	7.64626	-1.43164	CD83	9308	CD83 molecule
ILMN_1790160	9.32251	7.89288	-1.42962	KIT	3815	v-kit Hardy-Zuckerman 4 feline sarcoma viral oncogene homolog
ILMN_2224143	11.3559	9.92837	-1.42749	MCM3	4172	minichromosome maintenance complex component 3
ILMN_1688464	7.91456	6.48787	-1.42669	MAP6D1	79929	MAP6 domain containing 1
ILMN_1765701	11.0251	9.59948	-1.42563	TUBA1B	10376	tubulin, alpha 1b
ILMN_1728225	8.0457	6.62043	-1.42527	KIAA1524	57650	KIAA1524
ILMN_1667507	6.98897	5.5654	-1.42357	UBAP1L	390595	ubiquitin associated protein 1-like
ILMN_1706779	7.86451	6.44455	-1.41996	LIG1	3978	ligase I, DNA, ATP-dependent
ILMN_2196569	10.8993	9.48226	-1.41709	NUP93	9688	nucleoporin 93kDa
ILMN_1717434	7.60282	6.18733	-1.41548	DFNB31	25861	deafness, autosomal recessive 31
ILMN_2339796	10.3729	8.95877	-1.41411	CDC16	8881	cell division cycle 16 homolog (S. cerevisiae)
ILMN_1740960	8.39311	6.97915	-1.41396	MACROD1	28992	MACRO domain containing 1
ILMN_3194638	8.79866	7.38499	-1.41367	FAM176A	84141	family with sequence similarity 176, member A
ILMN_1679450	8.57559	7.16537	-1.41021	NA	NA	NA
ILMN_1775224	8.23602	6.82702	-1.409	NOS3	4846	nitric oxide synthase 3 (endothelial cell)
ILMN_2398274	7.77362	6.36565	-1.40797	PYCARD	29108	PYD and CARD domain containing
ILMN_1682336	7.87205	6.46542	-1.40662	MASTL	84930	microtubule associated serine/threonine kinase-like
ILMN_1807894	8.41761	7.01216	-1.40545	SLC7A8	23428	solute carrier family 7 (amino acid transporter light chain, L system), member 8
ILMN_1702973	10.008	8.60354	-1.40444	FAM176A	84141	family with sequence similarity 176, member A
ILMN_1792518	10.7962	9.39192	-1.40424	STX7	8417	syntaxin 7
ILMN_1898692	7.03719	5.63328	-1.40391	NA	NA	NA
ILMN_1771593	11.2103	9.80861	-1.40168	RRM1	6240	ribonucleotide reductase M1
ILMN_1651769	9.13035	7.7307	-1.39966	ZFYVE16	9765	zinc finger, FYVE domain containing 16
ILMN_2251804	7.66206	6.26255	-1.39951	SMC4	10051	structural maintenance of chromosomes 4
ILMN_2082489	7.46919	6.07163	-1.39756	PRMT7	54496	protein arginine methyltransferase 7
ILMN_1658685	6.50244	5.10607	-1.39637	ELFN2	114794	extracellular leucine-rich repeat and fibronectin type III domain containing 2
ILMN_1709085	6.55261	5.15724	-1.39537	GSG2	83903	germ cell associated 2 (haspin)
ILMN_1729749	9.25895	7.86675	-1.3922	HERC5	51191	HECT and RLD domain containing E3 ubiquitin protein ligase 5
ILMN_3253579	7.42626	6.03498	-1.39128	HAUS8	93323	HAUS augmin-like complex, subunit 8
ILMN_1707763	8.72788	7.33905	-1.38883	ST7	7982	suppression of tumorigenicity 7
ILMN_2120072	6.52407	5.13534	-1.38872	FAM161A	84140	family with sequence similarity 161, member A
ILMN_2140999	9.01504	7.62717	-1.38786	ZFYVE16	9765	zinc finger, FYVE domain containing 16
ILMN_3191227	8.6102	7.22274	-1.38746	DBF4	10926	DBF4 homolog (S. cerevisiae)
ILMN_1803192	6.87169	5.4857	-1.38599	WDR76	79968	WD repeat domain 76
ILMN_1801767	8.41616	7.0343	-1.38186	ABHD3	171586	abhydrolase domain containing 3
ILMN_1702175	8.37066	6.98926	-1.38141	ST7	7982	suppression of tumorigenicity 7
ILMN_1674302	9.15324	7.77206	-1.38117	PPAT	5471	phosphoribosyl pyrophosphate amidotransferase
ILMN_1796925	8.03404	6.65559	-1.37845	CXADR	1525	coxsackie virus and adenovirus receptor
ILMN_1657373	10.676	9.29801	-1.37799	LEPREL1	55214	leprecan-like 1
ILMN_3310113	8.15809	6.78028	-1.37781	MIR586	693171	microRNA 586
ILMN_2043452	8.05065	6.67333	-1.37732	FANCE	2178	Fanconi anemia, complementation group E
ILMN_1779076	7.68448	6.30722	-1.37727	HINT3	135114	histidine triad nucleotide binding protein 3
ILMN_1727055	8.18472	6.80783	-1.37689	PARPBP	55010	PARP1 binding protein
ILMN_1678037	8.61273	7.23729	-1.37543	HIRIP3	8479	HIRA interacting protein 3
ILMN_1775008	9.20633	7.832	-1.37433	NCAPD2	9918	non-SMC condensin I complex, subunit D2
ILMN_2073604	9.76126	8.38732	-1.37394	EBP	10682	emopamil binding protein (sterol isomerase)
ILMN_1785095	10.9744	9.60106	-1.37338	ATP6V0E2	155066	ATPase, H+ transporting V0 subunit e2
ILMN_1779264	10.8498	9.47714	-1.37261	PSMG1	8624	proteasome (prosome, macropain) assembly chaperone 1
ILMN_1758146	12.4074	11.0355	-1.37188	SIRPA	140885	signal-regulatory protein alpha
ILMN_1788701	9.02513	7.65373	-1.3714	PSIP1	11168	PC4 and SFRS1 interacting protein 1
ILMN_2383383	11.7039	10.3326	-1.37134	NA	NA	NA
ILMN_1709162	6.85748	5.4868	-1.37068	SHCBP1	79801	SHC SH2-domain binding protein 1
ILMN_1705629	6.33688	4.96754	-1.36934	STEAP1	26872	six transmembrane epithelial antigen of the prostate 1
ILMN_1745034	10.3708	9.00215	-1.36866	SLC11A2	4891	solute carrier family 11 (proton-coupled divalent metal ion transporters), member 2
ILMN_1746664	10.3884	9.02023	-1.36813	WSB2	55884	WD repeat and SOCS box containing 2
ILMN_1717403	7.18262	5.81603	-1.36659	C9orf100	84904	chromosome 9 open reading frame 100
ILMN_2284794	7.22837	5.8618	-1.36657	PSMB8	5696	proteasome (prosome, macropain) subunit, beta type, 8 (large multifunctional peptidase 7)
ILMN_1754051	8.04629	6.67991	-1.36638	RMI1	80010	RMI1, RecQ mediated genome instability 1, homolog (S. cerevisiae)
ILMN_2048607	10.9861	9.62134	-1.36475	ANKRD9	122416	ankyrin repeat domain 9
ILMN_1766657	10.2771	8.91276	-1.36435	STOM	2040	stomatin
ILMN_2110252	9.84113	8.47794	-1.3632	NPM3	10360	nucleophosmin/nucleoplasmin 3
ILMN_1811433	8.39674	7.03392	-1.36282	RPL8	6132	ribosomal protein L8
ILMN_1701289	9.71839	8.35878	-1.35961	NA	NA	NA
ILMN_2111187	9.27042	7.91086	-1.35956	ELOVL6	79071	ELOVL fatty acid elongase 6
ILMN_1768534	10.5436	9.18472	-1.35891	BHLHE40	8553	basic helix-loop-helix family, member e40
ILMN_1714709	11.0471	9.68967	-1.35739	OLFM1	10439	olfactomedin 1
ILMN_1659285	11.3511	9.99377	-1.35738	PSMG1	8624	proteasome (prosome, macropain) assembly chaperone 1
ILMN_1782403	7.59276	6.23582	-1.35693	PRR11	55771	proline rich 11
ILMN_2151488	8.75914	7.40287	-1.35626	RMI1	80010	RMI1, RecQ mediated genome instability 1, homolog (S. cerevisiae)
ILMN_3270641	9.22228	7.86615	-1.35613	HNRNPH3	3189	heterogeneous nuclear ribonucleoprotein H3 (2H9)
ILMN_1702396	11.2508	9.89518	-1.35563	PACSIN2	11252	protein kinase C and casein kinase substrate in neurons 2
ILMN_1789171	8.80949	7.45586	-1.35364	EEF2K	29904	eukaryotic elongation factor-2 kinase
ILMN_1701514	9.47287	8.11974	-1.35313	TRAF3IP2	10758	TRAF3 interacting protein 2
ILMN_2131336	8.40685	7.05448	-1.35237	TMEM194A	23306	transmembrane protein 194A
ILMN_1812995	13.2089	11.8588	-1.35005	CTSL1	1514	cathepsin L1
ILMN_2309534	6.97572	5.62782	-1.34789	RDM1	201299	RAD52 motif 1
ILMN_1815051	9.7055	8.35954	-1.34595	API5	8539	apoptosis inhibitor 5
ILMN_1761797	12.2305	10.8847	-1.34574	CSTB	1476	cystatin B (stefin B)
ILMN_1715437	7.05467	5.71147	-1.34321	CASC5	57082	cancer susceptibility candidate 5
ILMN_1758629	8.97828	7.63656	-1.34172	DONSON	29980	downstream neighbor of SON
ILMN_2121555	7.20427	5.86321	-1.34106	FBXO5	26271	F-box protein 5
ILMN_1762622	6.46946	5.12932	-1.34014	FAM111B	374393	family with sequence similarity 111, member B
ILMN_2191759	7.13419	5.79409	-1.3401	HNRNPA1	3178	heterogeneous nuclear ribonucleoprotein A1
ILMN_1653001	10.6282	9.28969	-1.33846	CABLES1	91768	Cdk5 and Abl enzyme substrate 1
ILMN_1661622	11.651	10.3128	-1.33821	TBC1D7	51256	TBC1 domain family, member 7
ILMN_1702197	7.5392	6.20161	-1.33759	SAPCD2	89958	suppressor APC domain containing 2
ILMN_1767470	9.22931	7.89224	-1.33707	SCPEP1	59342	serine carboxypeptidase 1
ILMN_1784709	11.8314	10.4962	-1.33526	GNPDA1	10007	glucosamine-6-phosphate deaminase 1
ILMN_1809483	7.07184	5.73829	-1.33355	HSD17B14	51171	hydroxysteroid (17-beta) dehydrogenase 14
ILMN_1791328	10.6244	9.29259	-1.33182	STK39	27347	serine threonine kinase 39
ILMN_1768020	7.15521	5.82594	-1.32927	HAUS8	93323	HAUS augmin-like complex, subunit 8
ILMN_1802094	6.65261	5.32354	-1.32907	ZNF280A	129025	zinc finger protein 280A
ILMN_1702691	7.02113	5.69412	-1.32701	TNFAIP3	7128	tumor necrosis factor, alpha-induced protein 3
ILMN_1653553	7.42241	6.09753	-1.32488	C14orf80	283643	chromosome 14 open reading frame 80
ILMN_3306440	8.78274	7.45858	-1.32416	TMEM194A	23306	transmembrane protein 194A
ILMN_1714278	10.8023	9.48024	-1.32207	C9orf30	91283	chromosome 9 open reading frame 30
ILMN_1684929	9.43615	8.11664	-1.31951	TOPBP1	11073	topoisomerase (DNA) II binding protein 1
ILMN_1777740	10.4013	9.08205	-1.3193	C8orf55	51337	chromosome 8 open reading frame 55
ILMN_1693210	9.47417	8.15529	-1.31888	NSMCE2	286053	non-SMC element 2, MMS21 homolog (S. cerevisiae)
ILMN_1773760	11.5873	10.2699	-1.31739	PAICS	10606	phosphoribosylaminoimidazole carboxylase, phosphoribosylaminoimidazole succinocarboxamide synthetase
ILMN_3280847	10.6199	9.30259	-1.31736	AK2	204	adenylate kinase 2
ILMN_1652008	8.34591	7.02884	-1.31707	C15orf23	90417	chromosome 15 open reading frame 23
ILMN_1722834	9.99387	8.67799	-1.31588	RGS12	6002	regulator of G-protein signaling 12
ILMN_1805973	7.755	6.43924	-1.31576	GPR19	2842	G protein-coupled receptor 19
ILMN_1752526	7.00233	5.68734	-1.31498	RNF144B	255488	ring finger protein 144B
ILMN_2138765	10.595	9.28167	-1.3133	PLIN2	123	perilipin 2
ILMN_1807016	7.15625	5.84407	-1.31218	LHX2	9355	LIM homeobox 2
ILMN_2319825	8.43788	7.12667	-1.31121	ACYP1	97	acylphosphatase 1, erythrocyte (common) type
ILMN_1771652	10.6477	9.33682	-1.31085	BAIAP2L2	80115	BAI1-associated protein 2-like 2
ILMN_1776850	6.53669	5.22688	-1.3098	ITGB1BP3	27231	integrin beta 1 binding protein 3
ILMN_1769517	9.35849	8.0492	-1.30929	PRKDC	5591	protein kinase, DNA-activated, catalytic polypeptide
ILMN_1748923	8.40168	7.09325	-1.30843	SMC2	10592	structural maintenance of chromosomes 2
ILMN_1679051	6.69188	5.38487	-1.30701	PTPRR	5801	protein tyrosine phosphatase, receptor type, R
ILMN_2403730	10.8563	9.55138	-1.30488	ATP6V1H	51606	ATPase, H+ transporting, lysosomal 50/57kDa, V1 subunit H
ILMN_1715947	12.9499	11.6453	-1.30458	NA	NA	NA
ILMN_1672443	12.2015	10.8975	-1.30399	QDPR	5860	quinoid dihydropteridine reductase
ILMN_1669940	9.34641	8.04385	-1.30256	TMEM38B	55151	transmembrane protein 38B
ILMN_1658607	7.29371	5.99265	-1.30106	DLEU2L	79469	deleted in lymphocytic leukemia 2-like
ILMN_1797728	9.23975	7.9387	-1.30105	HMGCS1	3157	3-hydroxy-3-methylglutaryl-CoA synthase 1 (soluble)
ILMN_1736176	7.45399	6.154	-1.3	PLK1	5347	polo-like kinase 1
ILMN_2115434	12.2889	10.9893	-1.2996	RAB32	10981	RAB32, member RAS oncogene family
ILMN_2135984	6.72865	5.4291	-1.29956	MASTL	84930	microtubule associated serine/threonine kinase-like
ILMN_1675391	7.35642	6.05748	-1.29894	SLC24A4	123041	solute carrier family 24 (sodium/potassium/calcium exchanger), member 4
ILMN_2285404	7.40881	6.11232	-1.29649	DMKN	93099	dermokine
ILMN_2407619	6.72417	5.42835	-1.29582	CDC25C	995	cell division cycle 25 homolog C (S. pombe)
ILMN_1756162	10.2012	8.90584	-1.2954	EXOSC8	11340	exosome component 8
ILMN_1652913	8.10758	6.81222	-1.29536	EZH2	2146	enhancer of zeste homolog 2 (Drosophila)
ILMN_1699772	11.8697	10.5769	-1.29281	RRAGD	58528	Ras-related GTP binding D
ILMN_1768110	9.48551	8.1931	-1.29242	ZAK	51776	sterile alpha motif and leucine zipper containing kinase AZK
ILMN_1788099	11.0395	9.74762	-1.29191	LSM4	25804	LSM4 homolog, U6 small nuclear RNA associated (S. cerevisiae)
ILMN_1736816	6.94634	5.65845	-1.28789	SKA3	221150	spindle and kinetochore associated complex subunit 3
ILMN_2355665	9.2379	7.95108	-1.28683	MTFP1	51537	mitochondrial fission process 1
ILMN_1727389	9.8891	8.60327	-1.28582	CDC16	8881	cell division cycle 16 homolog (S. cerevisiae)
ILMN_2105923	8.47372	7.18828	-1.28544	C12orf32	83695	chromosome 12 open reading frame 32
ILMN_1776157	9.22416	7.94077	-1.28339	SEPT4	5414	septin 4
ILMN_2220283	11.1237	9.84067	-1.28299	HNRNPA1P10	664709	heterogeneous nuclear ribonucleoprotein A1 pseudogene 10
ILMN_1682774	9.30009	8.01737	-1.28272	TEX30	93081	testis expressed 30
ILMN_1695316	8.40384	7.12134	-1.2825	SLC39A8	64116	solute carrier family 39 (zinc transporter), member 8
ILMN_1705141	7.12985	5.84901	-1.28084	CACYBP	27101	calcyclin binding protein
ILMN_2108357	10.9636	9.68285	-1.28073	RPL39L	116832	ribosomal protein L39-like
ILMN_1651684	7.43349	6.15356	-1.27993	KIAA0586	9786	KIAA0586
ILMN_1702783	10.4641	9.18562	-1.27849	SNRPA1	6627	small nuclear ribonucleoprotein polypeptide A'
ILMN_3240003	7.83583	6.5574	-1.27843	CHEK2P2	646096	checkpoint kinase 2 pseudogene 2
ILMN_1753016	8.19433	6.91686	-1.27746	MRPL35	51318	mitochondrial ribosomal protein L35
ILMN_1768816	7.81389	6.53674	-1.27715	TMPO	7112	thymopoietin
ILMN_2229379	9.27871	8.00319	-1.27552	KIT	3815	v-kit Hardy-Zuckerman 4 feline sarcoma viral oncogene homolog
ILMN_3187530	6.63359	5.35831	-1.27528	CENPI	2491	centromere protein I
ILMN_2138589	7.68939	6.41485	-1.27454	MERTK	10461	c-mer proto-oncogene tyrosine kinase
ILMN_2132161	7.0984	5.826	-1.27239	KIF18A	81930	kinesin family member 18A
ILMN_1733396	7.09362	5.82419	-1.26944	CDC25A	993	cell division cycle 25 homolog A (S. pombe)
ILMN_1717173	9.93466	8.66528	-1.26938	ECT2	1894	epithelial cell transforming sequence 2 oncogene
ILMN_1815874	9.93096	8.66168	-1.26928	NANS	54187	N-acetylneuraminic acid synthase
ILMN_1668039	12.3224	11.0548	-1.26762	GYPC	2995	glycophorin C (Gerbich blood group)
ILMN_3185161	7.47965	6.21278	-1.26687	CEP78	84131	centrosomal protein 78kDa
ILMN_1782745	7.08897	5.8226	-1.26637	RBL1	5933	retinoblastoma-like 1 (p107)
ILMN_2396947	6.90119	5.63675	-1.26445	PSMC3IP	29893	PSMC3 interacting protein
ILMN_1783333	11.862	10.598	-1.26401	CMC2	56942	COX assembly mitochondrial protein 2 homolog (S. cerevisiae)
ILMN_1680673	9.76758	8.50363	-1.26395	NT5DC1	221294	5'-nucleotidase domain containing 1
ILMN_1810199	6.40943	5.14649	-1.26295	ASRGL1	80150	asparaginase like 1
ILMN_1659801	9.52161	8.25867	-1.26294	ATP6V1C1	528	ATPase, H+ transporting, lysosomal 42kDa, V1 subunit C1
ILMN_1722239	8.82808	7.56517	-1.26291	TIMM8A	1678	translocase of inner mitochondrial membrane 8 homolog A (yeast)
ILMN_1712386	8.31178	7.05038	-1.2614	MIS18A	54069	MIS18 kinetochore protein homolog A (S. pombe)
ILMN_3240586	7.67679	6.4164	-1.26039	PLD6	201164	phospholipase D family, member 6
ILMN_1782813	7.72037	6.46156	-1.25882	DHFR	1719	dihydrofolate reductase
ILMN_1691165	5.8993	4.64135	-1.25795	CLSPN	63967	claspin
ILMN_3307266	7.61651	6.35874	-1.25776	PSMC3IP	29893	PSMC3 interacting protein
ILMN_3273885	7.90876	6.6511	-1.25766	LOC100127983	100127983	uncharacterized LOC100127983
ILMN_2137084	7.94129	6.68485	-1.25644	LIN9	286826	lin-9 homolog (C. elegans)
ILMN_1807563	7.70473	6.44907	-1.25566	FKBP2	2286	FK506 binding protein 2, 13kDa
ILMN_1697751	6.0959	4.84066	-1.25525	GINS1	9837	GINS complex subunit 1 (Psf1 homolog)
ILMN_2233539	8.41636	7.16171	-1.25465	SLC39A8	64116	solute carrier family 39 (zinc transporter), member 8
ILMN_1752668	9.95644	8.70251	-1.25393	DAAM2	23500	dishevelled associated activator of morphogenesis 2
ILMN_1747078	8.70507	7.45152	-1.25355	HYLS1	219844	hydrolethalus syndrome 1
ILMN_1696434	8.56313	7.31085	-1.25228	LAMA1	284217	laminin, alpha 1
ILMN_2358560	7.10121	5.84977	-1.25145	TIAM2	26230	T-cell lymphoma invasion and metastasis 2
ILMN_2370907	7.21544	5.96436	-1.25108	RAD51D	5892	RAD51 homolog D (S. cerevisiae)
ILMN_1744240	8.07827	6.83088	-1.24739	WDR67	93594	WD repeat domain 67
ILMN_1667825	6.98896	5.74307	-1.24589	MLKL	197259	mixed lineage kinase domain-like
ILMN_1719870	8.41024	7.16505	-1.2452	FAM72D	728833	family with sequence similarity 72, member D
ILMN_1869087	8.97236	7.72899	-1.24337	NA	NA	NA
ILMN_2413644	5.95752	4.71443	-1.24309	TM4SF19	116211	transmembrane 4 L six family member 19
ILMN_1881909	14.1603	12.9175	-1.24277	NA	NA	NA
ILMN_1800225	8.92842	7.68603	-1.24239	PPARG	5468	peroxisome proliferator-activated receptor gamma
ILMN_1784467	7.37567	6.13341	-1.24226	NUP210	23225	nucleoporin 210kDa
ILMN_1807503	6.57274	5.33255	-1.24019	CPA2	1358	carboxypeptidase A2 (pancreatic)
ILMN_1749930	8.02391	6.78541	-1.2385	TMEM48	55706	transmembrane protein 48
ILMN_1769451	10.1989	8.96075	-1.23814	ILVBL	10994	ilvB (bacterial acetolactate synthase)-like
ILMN_1780769	11.7607	10.523	-1.23767	TUBB4B	10383	tubulin, beta 4B class IVb
ILMN_1721128	10.5369	9.29937	-1.23748	TOMM34	10953	translocase of outer mitochondrial membrane 34
ILMN_1700306	7.28588	6.04885	-1.23703	OCIAD2	132299	OCIA domain containing 2
ILMN_2374036	13.3892	12.1531	-1.2361	CTSL1	1514	cathepsin L1
ILMN_1783285	9.5863	8.3506	-1.2357	CTPS	1503	CTP synthase
ILMN_1764314	8.46977	7.2343	-1.23548	FGD1	2245	FYVE, RhoGEF and PH domain containing 1
ILMN_1712413	10.3089	9.07427	-1.23466	RPL39L	116832	ribosomal protein L39-like
ILMN_2125675	11.8725	10.6379	-1.2346	LOC728643	728643	heterogeneous nuclear ribonucleoprotein A1 pseudogene
ILMN_1874530	7.01079	5.77644	-1.23435	DIAPH3	81624	diaphanous homolog 3 (Drosophila)
ILMN_1784367	8.58884	7.35451	-1.23433	HSPD1	3329	heat shock 60kDa protein 1 (chaperonin)
ILMN_2200880	6.83707	5.60593	-1.23114	ZNF367	195828	zinc finger protein 367
ILMN_1771051	10.5415	9.3109	-1.23056	RPL29	6159	ribosomal protein L29
ILMN_1662184	7.68063	6.45009	-1.23054	C5orf34	375444	chromosome 5 open reading frame 34
ILMN_1706238	11.7874	10.5569	-1.23054	CSE1L	1434	CSE1 chromosome segregation 1-like (yeast)
ILMN_1683441	7.62823	6.39809	-1.23014	NCAPD3	23310	non-SMC condensin II complex, subunit D3
ILMN_1656628	9.63511	8.40676	-1.22835	WDR4	10785	WD repeat domain 4
ILMN_1658586	7.86335	6.63691	-1.22644	GPR161	23432	G protein-coupled receptor 161
ILMN_3210741	10.5868	9.36276	-1.22405	FABP5	2171	fatty acid binding protein 5 (psoriasis-associated)
ILMN_1698803	7.23925	6.01521	-1.22404	ZAK	51776	sterile alpha motif and leucine zipper containing kinase AZK
ILMN_3241510	6.86947	5.64628	-1.22319	FBXO45	200933	F-box protein 45
ILMN_1742073	8.52483	7.30299	-1.22184	ADCY1	107	adenylate cyclase 1 (brain)
ILMN_1750722	10.664	9.44229	-1.22172	RPS7	6201	ribosomal protein S7
ILMN_1720452	7.13528	5.91458	-1.2207	LONRF3	79836	LON peptidase N-terminal domain and ring finger 3
ILMN_1778152	8.30731	7.08681	-1.2205	FIGNL1	63979	fidgetin-like 1
ILMN_3219455	12.0149	10.7955	-1.21941	HSPD1	3329	heat shock 60kDa protein 1 (chaperonin)
ILMN_3237329	7.52559	6.30728	-1.21831	FNIP2	57600	folliculin interacting protein 2
ILMN_3239217	7.00241	5.78501	-1.2174	TOMM40	10452	translocase of outer mitochondrial membrane 40 homolog (yeast)
ILMN_1656011	13.568	12.3508	-1.2172	RGS1	5996	regulator of G-protein signaling 1
ILMN_2154455	8.82207	7.60539	-1.21667	ZNF330	27309	zinc finger protein 330
ILMN_1665797	11.702	10.4861	-1.21585	CSE1L	1434	CSE1 chromosome segregation 1-like (yeast)
ILMN_1743065	10.7599	9.54497	-1.21494	PTPLAD1	51495	protein tyrosine phosphatase-like A domain containing 1
ILMN_2399893	11.3466	10.1318	-1.21477	RPS24	6229	ribosomal protein S24
ILMN_2265654	6.58829	5.37395	-1.21435	UBE2C	11065	ubiquitin-conjugating enzyme E2C
ILMN_3292224	11.2661	10.0541	-1.21201	NA	NA	NA
ILMN_1700378	8.21562	7.00362	-1.21201	ZWILCH	55055	Zwilch, kinetochore associated, homolog (Drosophila)
ILMN_2135175	9.39835	8.18678	-1.21157	SNORD36A	26815	small nucleolar RNA, C/D box 36A
ILMN_2230683	7.87093	6.65963	-1.21131	CDCA7L	55536	cell division cycle associated 7-like
ILMN_3283680	12.3681	11.1594	-1.20874	HSPD1	3329	heat shock 60kDa protein 1 (chaperonin)
ILMN_1654268	9.99874	8.79049	-1.20825	HMGB2	3148	high mobility group box 2
ILMN_1783610	7.13216	5.92427	-1.20789	HELLS	3070	helicase, lymphoid-specific
ILMN_1770515	11.5437	10.3361	-1.2076	UBE2V2	7336	ubiquitin-conjugating enzyme E2 variant 2
ILMN_3244444	7.02212	5.81542	-1.2067	RP9P	441212	retinitis pigmentosa 9 pseudogene
ILMN_1668657	7.43907	6.23241	-1.20666	C2orf69	205327	chromosome 2 open reading frame 69
ILMN_1723971	6.72488	5.51841	-1.20647	SLC29A1	2030	solute carrier family 29 (nucleoside transporters), member 1
ILMN_1776267	7.13681	5.93162	-1.20519	CLN6	54982	ceroid-lipofuscinosis, neuronal 6, late infantile, variant
ILMN_2219712	11.0015	9.798	-1.20347	HMGB2	3148	high mobility group box 2
ILMN_1808196	13.4194	12.2172	-1.20219	GSTO1	9446	glutathione S-transferase omega 1
ILMN_1673936	9.99084	8.78891	-1.20193	KHSRP	8570	KH-type splicing regulatory protein
ILMN_1787280	7.39593	6.19488	-1.20105	C1orf135	79000	chromosome 1 open reading frame 135
ILMN_1683859	11.6688	10.4682	-1.20057	SLC7A1	6541	solute carrier family 7 (cationic amino acid transporter, y+ system), member 1
ILMN_2172174	7.27871	6.07842	-1.20029	PNP	4860	purine nucleoside phosphorylase
ILMN_1781565	8.34539	7.14567	-1.19972	MESDC1	59274	mesoderm development candidate 1
ILMN_3200378	8.15109	6.95205	-1.19904	LOC401127	401127	WD repeat domain 5 pseudogene
ILMN_1669070	7.72493	6.52795	-1.19698	MIPEP	4285	mitochondrial intermediate peptidase
ILMN_2219131	9.45709	8.26023	-1.19686	RPS15	6209	ribosomal protein S15
ILMN_2363361	9.78894	8.59218	-1.19676	SFXN4	119559	sideroflexin 4
ILMN_1705753	9.57017	8.37378	-1.1964	C3orf26	84319	chromosome 3 open reading frame 26
ILMN_1778561	8.5847	7.38943	-1.19528	WEE1	7465	WEE1 homolog (S. pombe)
ILMN_1706531	9.31721	8.12211	-1.19509	ABCC5	10057	ATP-binding cassette, sub-family C (CFTR/MRP), member 5
ILMN_2341661	8.3548	7.16057	-1.19422	ETV4	2118	ets variant 4
ILMN_1654370	7.78766	6.59532	-1.19234	TESK2	10420	testis-specific kinase 2
ILMN_2203729	6.31964	5.12963	-1.19001	HCG4	54435	HLA complex group 4 (non-protein coding)
ILMN_1695731	10.4106	9.22097	-1.18961	TUBG1	7283	tubulin, gamma 1
ILMN_1801077	8.65882	7.4703	-1.18852	PLIN2	123	perilipin 2
ILMN_2238928	9.55002	8.3616	-1.18843	RAD51C	5889	RAD51 homolog C (S. cerevisiae)
ILMN_1687410	7.39688	6.20866	-1.18823	OSBPL11	114885	oxysterol binding protein-like 11
ILMN_3251467	9.4395	8.25185	-1.18766	LRRC58	116064	leucine rich repeat containing 58
ILMN_2216815	6.63327	5.44694	-1.18633	MAP7	9053	microtubule-associated protein 7
ILMN_1722127	7.8465	6.66025	-1.18625	RAD54B	25788	RAD54 homolog B (S. cerevisiae)
ILMN_2223805	9.38929	8.20361	-1.18568	CEP41	95681	centrosomal protein 41kDa
ILMN_3237584	7.34495	6.1593	-1.18566	CHEK2	11200	checkpoint kinase 2
ILMN_1796397	8.82161	7.63599	-1.18561	CISD2	493856	CDGSH iron sulfur domain 2
ILMN_1698166	7.71018	6.52482	-1.18536	C21orf91	54149	chromosome 21 open reading frame 91
ILMN_3251592	6.86972	5.68525	-1.18447	SAPCD2	89958	suppressor APC domain containing 2
ILMN_3234884	8.9304	7.74727	-1.18313	KIF22	3835	kinesin family member 22
ILMN_3179891	7.04835	5.86657	-1.18178	NA	NA	NA
ILMN_1764362	9.80721	8.62759	-1.17962	LYAR	55646	Ly1 antibody reactive homolog (mouse)
ILMN_1732452	9.74681	8.56801	-1.1788	MAPKAPK3	7867	mitogen-activated protein kinase-activated protein kinase 3
ILMN_1748093	9.9953	8.81651	-1.17879	PAFAH1B3	5050	platelet-activating factor acetylhydrolase 1b, catalytic subunit 3 (29kDa)
ILMN_2053567	8.1894	7.01098	-1.17842	FASTKD2	22868	FAST kinase domains 2
ILMN_2389114	8.13924	6.96147	-1.17777	FIGNL1	63979	fidgetin-like 1
ILMN_1697054	6.23927	5.06183	-1.17743	LRRN4CL	221091	LRRN4 C-terminal like
ILMN_1726873	8.80521	7.62803	-1.17718	TPCN2	219931	two pore segment channel 2
ILMN_1735151	7.8624	6.68714	-1.17526	EIF5A2	56648	eukaryotic translation initiation factor 5A2
ILMN_1710873	9.5588	8.38405	-1.17475	ZNF330	27309	zinc finger protein 330
ILMN_2200331	7.88873	6.71641	-1.17232	H2AFX	3014	H2A histone family, member X
ILMN_1705241	10.8432	9.67139	-1.17177	TDRD7	23424	tudor domain containing 7
ILMN_1808591	11.5123	10.3408	-1.17153	UBE2S	27338	ubiquitin-conjugating enzyme E2S
ILMN_2395236	7.64177	6.47126	-1.17052	CHEK2	11200	checkpoint kinase 2
ILMN_1727798	8.49889	7.32845	-1.17044	MOSPD1	56180	motile sperm domain containing 1
ILMN_1796074	8.23036	7.06006	-1.1703	C18orf56	494514	chromosome 18 open reading frame 56
ILMN_1724708	8.27041	7.10042	-1.17	RAB33A	9363	RAB33A, member RAS oncogene family
ILMN_1763129	9.94818	8.78279	-1.16539	DCTPP1	79077	dCTP pyrophosphatase 1
ILMN_1815924	9.43198	8.26769	-1.16428	NUP107	57122	nucleoporin 107kDa
ILMN_1703692	10.7801	9.61704	-1.16303	TUBB	203068	tubulin, beta class I
ILMN_1694596	8.24035	7.07787	-1.16248	FAR2	55711	fatty acyl CoA reductase 2
ILMN_2184640	8.8021	7.64008	-1.16202	NOLC1	9221	nucleolar and coiled-body phosphoprotein 1
ILMN_2071737	7.02986	5.86827	-1.1616	EIF5A2	56648	eukaryotic translation initiation factor 5A2
ILMN_1752046	9.88945	8.7282	-1.16126	SH2B3	10019	SH2B adaptor protein 3
ILMN_2414027	11.3649	10.2038	-1.16111	NA	NA	NA
ILMN_3243291	12.6947	11.5344	-1.16024	HNRNPA1	3178	heterogeneous nuclear ribonucleoprotein A1
ILMN_1789464	6.03191	4.87205	-1.15986	SERINC5	256987	serine incorporator 5
ILMN_1686835	6.57211	5.4142	-1.15791	ATAD5	79915	ATPase family, AAA domain containing 5
ILMN_1757807	6.5102	5.35264	-1.15755	AGXT2L1	64850	alanine-glyoxylate aminotransferase 2-like 1
ILMN_1761247	12.4687	11.3123	-1.15646	NA	NA	NA
ILMN_2181060	8.29026	7.13461	-1.15565	CKAP2	26586	cytoskeleton associated protein 2
ILMN_3290340	7.14505	5.98999	-1.15506	CHEK2P2	646096	checkpoint kinase 2 pseudogene 2
ILMN_1762275	7.75233	6.59741	-1.15492	NA	NA	NA
ILMN_2370738	6.61276	5.45786	-1.1549	SLC24A4	123041	solute carrier family 24 (sodium/potassium/calcium exchanger), member 4
ILMN_2375032	7.21225	6.0576	-1.15465	BEND3	57673	BEN domain containing 3
ILMN_1708105	7.8169	6.66331	-1.15359	EZH2	2146	enhancer of zeste homolog 2 (Drosophila)
ILMN_1745593	7.75444	6.60261	-1.15183	STMN1	3925	stathmin 1
ILMN_1720858	11.0671	9.91555	-1.15151	C6orf115	58527	chromosome 6 open reading frame 115
ILMN_1651656	6.90028	5.74883	-1.15144	PSG7	5676	pregnancy specific beta-1-glycoprotein 7 (gene/pseudogene)
ILMN_1720422	9.91514	8.7638	-1.15133	G3BP2	9908	GTPase activating protein (SH3 domain) binding protein 2
ILMN_1736096	8.72267	7.57237	-1.1503	DLL3	10683	delta-like 3 (Drosophila)
ILMN_1674009	6.81402	5.66503	-1.14899	TKTL1	8277	transketolase-like 1
ILMN_1712389	11.9106	10.7617	-1.14885	NA	NA	NA
ILMN_1772768	6.99724	5.84848	-1.14877	PSG7	5676	pregnancy specific beta-1-glycoprotein 7 (gene/pseudogene)
ILMN_1737484	6.80232	5.65408	-1.14824	RTN4R	65078	reticulon 4 receptor
ILMN_2202915	9.8765	8.72908	-1.14742	FAR2	55711	fatty acyl CoA reductase 2
ILMN_1735275	9.09456	7.94757	-1.14698	WDSUB1	151525	WD repeat, sterile alpha motif and U-box domain containing 1
ILMN_2118129	6.67482	5.52791	-1.14691	ITLN2	142683	intelectin 2
ILMN_1787477	6.59114	5.44436	-1.14677	CENPO	79172	centromere protein O
ILMN_3245458	8.49209	7.34536	-1.14673	SNORA61	677838	small nucleolar RNA, H/ACA box 61
ILMN_1742779	8.20069	7.05545	-1.14524	CENPL	91687	centromere protein L
ILMN_1764163	9.67289	8.52845	-1.14444	TPM3	7170	tropomyosin 3
ILMN_2123743	5.88935	4.74558	-1.14377	FCER1G	2207	Fc fragment of IgE, high affinity I, receptor for; gamma polypeptide
ILMN_1780057	10.7457	9.60249	-1.14321	RENBP	5973	renin binding protein
ILMN_1660305	9.32019	8.17797	-1.14222	PDE12	201626	phosphodiesterase 12
ILMN_1699623	7.84362	6.70297	-1.14065	FAM81A	145773	family with sequence similarity 81, member A
ILMN_1759184	10.1482	9.00889	-1.13928	C19orf48	84798	chromosome 19 open reading frame 48
ILMN_1738712	8.58354	7.44479	-1.13875	GPR180	160897	G protein-coupled receptor 180
ILMN_1766000	7.31169	6.17311	-1.13858	PM20D2	135293	peptidase M20 domain containing 2
ILMN_1715616	9.34847	8.20999	-1.13848	LRR1	122769	leucine rich repeat protein 1
ILMN_2256765	9.94533	8.8071	-1.13822	CDC16	8881	cell division cycle 16 homolog (S. cerevisiae)
ILMN_1745365	7.31468	6.17816	-1.13652	PKNOX1	5316	PBX/knotted 1 homeobox 1
ILMN_2288784	8.88997	7.75351	-1.13646	CCDC34	91057	coiled-coil domain containing 34
ILMN_1740170	11.5016	10.3662	-1.13538	CHCHD10	400916	coiled-coil-helix-coiled-coil-helix domain containing 10
ILMN_2199676	7.89984	6.76475	-1.13509	CEP152	22995	centrosomal protein 152kDa
ILMN_1785330	9.95104	8.81689	-1.13415	SH3BP4	23677	SH3-domain binding protein 4
ILMN_2311041	7.57884	6.44598	-1.13286	MRPL52	122704	mitochondrial ribosomal protein L52
ILMN_2198575	6.58997	5.45761	-1.13237	C5orf34	375444	chromosome 5 open reading frame 34
ILMN_1715905	8.4194	7.28725	-1.13215	DSN1	79980	DSN1, MIND kinetochore complex component, homolog (S. cerevisiae)
ILMN_1715179	11.6499	10.5179	-1.13203	SNRPA1	6627	small nuclear ribonucleoprotein polypeptide A'
ILMN_1710207	8.37617	7.24533	-1.13084	FAM178A	55719	family with sequence similarity 178, member A
ILMN_1767894	9.61384	8.48313	-1.1307	POLB	5423	polymerase (DNA directed), beta
ILMN_3304022	12.7835	11.6531	-1.13039	NA	NA	NA
ILMN_2257432	7.71634	6.58605	-1.13028	RAD51	5888	RAD51 homolog (S. cerevisiae)
ILMN_2192245	8.2991	7.16974	-1.12935	PLN	5350	phospholamban
ILMN_1711904	6.51112	5.38332	-1.1278	MXD3	83463	MAX dimerization protein 3
ILMN_2325168	7.14665	6.01918	-1.12747	ARRB1	408	arrestin, beta 1
ILMN_2225318	12.4244	11.2975	-1.12689	SMS	6611	spermine synthase
ILMN_2328776	7.18141	6.0549	-1.12651	MST4	51765	serine/threonine protein kinase MST4
ILMN_1741632	8.77095	7.64463	-1.12632	RAB3IL1	5866	RAB3A interacting protein (rabin3)-like 1
ILMN_1751016	7.34195	6.21579	-1.12616	LONRF2	164832	LON peptidase N-terminal domain and ring finger 2
ILMN_1715175	8.32463	7.19873	-1.1259	MET	4233	met proto-oncogene (hepatocyte growth factor receptor)
ILMN_1721170	6.86569	5.74011	-1.12558	GREB1	9687	growth regulation by estrogen in breast cancer 1
ILMN_1721457	10.5675	9.44197	-1.12558	RANBP1	5902	RAN binding protein 1
ILMN_1656373	8.39054	7.26516	-1.12538	BNC2	54796	basonuclin 2
ILMN_1773940	9.38677	8.26236	-1.12441	GPR161	23432	G protein-coupled receptor 161
ILMN_1751362	8.35473	7.23081	-1.12392	FASTKD1	79675	FAST kinase domains 1
ILMN_2101885	12.1203	10.9964	-1.1239	TUBB	203068	tubulin, beta class I
ILMN_1733675	8.1406	7.01714	-1.12345	MPP1	4354	membrane protein, palmitoylated 1, 55kDa
ILMN_1801262	6.47054	5.34824	-1.1223	RAD51B	5890	RAD51 homolog B (S. cerevisiae)
ILMN_1757845	9.88503	8.76357	-1.12146	SPIRE1	56907	spire homolog 1 (Drosophila)
ILMN_1745005	10.2759	9.15462	-1.12133	GGCT	79017	gamma-glutamylcyclotransferase
ILMN_1703196	7.47648	6.35581	-1.12067	PRKD3	23683	protein kinase D3
ILMN_1662129	12.2856	11.167	-1.11862	RCN2	5955	reticulocalbin 2, EF-hand calcium binding domain
ILMN_1800261	13.9268	12.8084	-1.11836	TUBA1B	10376	tubulin, alpha 1b
ILMN_1782377	8.99821	7.8799	-1.11831	LOC440354	440354	smg-1 homolog, phosphatidylinositol 3-kinase-related kinase (C. elegans) pseudogene
ILMN_1663575	8.76514	7.64788	-1.11725	NA	NA	NA
ILMN_1690099	10.7932	9.67637	-1.11683	ITGB1BP1	9270	integrin beta 1 binding protein 1
ILMN_1710136	8.75358	7.63715	-1.11643	HDHD1	8226	haloacid dehalogenase-like hydrolase domain containing 1
ILMN_2415776	6.72872	5.61281	-1.11591	WWOX	51741	WW domain containing oxidoreductase
ILMN_2402947	6.9935	5.87768	-1.11582	USP14	9097	ubiquitin specific peptidase 14 (tRNA-guanine transglycosylase)
ILMN_1754858	6.58617	5.47136	-1.1148	PASK	23178	PAS domain containing serine/threonine kinase
ILMN_2364062	8.93975	7.82554	-1.11421	ALYREF	10189	Aly/REF export factor
ILMN_3307935	8.20556	7.09392	-1.11164	ATP10A	57194	ATPase, class V, type 10A
ILMN_3245869	10.8271	9.71583	-1.1113	C3orf78	440957	chromosome 3 open reading frame 78
ILMN_1671731	12.1251	11.0148	-1.11035	AVPI1	60370	arginine vasopressin-induced 1
ILMN_2044085	9.41414	8.30403	-1.11011	RQCD1	9125	RCD1 required for cell differentiation1 homolog (S. pombe)
ILMN_2161508	7.61433	6.50448	-1.10985	PHTF2	57157	putative homeodomain transcription factor 2
ILMN_1715583	11.0901	9.98086	-1.10925	BOP1	23246	block of proliferation 1
ILMN_1753830	8.54368	7.43479	-1.1089	ETV4	2118	ets variant 4
ILMN_1792978	6.6593	5.55069	-1.10861	HAS2	3037	hyaluronan synthase 2
ILMN_2317618	6.57606	5.46768	-1.10838	TCF19	6941	transcription factor 19
ILMN_3242459	11.0863	9.97792	-1.10834	DCTPP1	79077	dCTP pyrophosphatase 1
ILMN_2126706	8.33961	7.23185	-1.10776	LMNB1	4001	lamin B1
ILMN_2102201	6.18795	5.08052	-1.10743	GPR19	2842	G protein-coupled receptor 19
ILMN_3273047	8.01662	6.91136	-1.10526	POLR3G	10622	polymerase (RNA) III (DNA directed) polypeptide G (32kD)
ILMN_1733094	8.09851	6.99332	-1.10519	STEAP1	26872	six transmembrane epithelial antigen of the prostate 1
ILMN_1665538	10.3569	9.25198	-1.10491	SKP2	6502	S-phase kinase-associated protein 2, E3 ubiquitin protein ligase
ILMN_2352097	11.2172	10.1124	-1.1048	GPR56	9289	G protein-coupled receptor 56
ILMN_1686920	10.6598	9.55539	-1.10445	CCDC58	131076	coiled-coil domain containing 58
ILMN_1811551	11.8014	10.698	-1.1034	DERA	51071	deoxyribose-phosphate aldolase (putative)
ILMN_1756705	6.91673	5.81399	-1.10274	CHTF18	63922	CTF18, chromosome transmission fidelity factor 18 homolog (S. cerevisiae)
ILMN_2383964	6.83768	5.73583	-1.10185	CDCA4	55038	cell division cycle associated 4
ILMN_1744963	8.9879	7.88673	-1.10117	ERO1L	30001	ERO1-like (S. cerevisiae)
ILMN_1700546	7.959	6.8587	-1.1003	ELOVL6	79071	ELOVL fatty acid elongase 6
ILMN_1744830	6.55109	5.45094	-1.10014	ARHGAP11A	9824	Rho GTPase activating protein 11A
ILMN_1786328	8.87694	7.77694	-1.1	DCAF12	25853	DDB1 and CUL4 associated factor 12
ILMN_2405009	10.9943	9.89431	-1.1	NA	NA	NA
ILMN_1813840	9.98965	8.89007	-1.09958	KDM1A	23028	lysine (K)-specific demethylase 1A
ILMN_1696266	7.38334	6.28469	-1.09865	XRCC3	7517	X-ray repair complementing defective repair in Chinese hamster cells 3
ILMN_1693345	7.55488	6.45648	-1.09839	CPEB1	64506	cytoplasmic polyadenylation element binding protein 1
ILMN_1692049	7.38926	6.29115	-1.09811	SLC7A6OS	84138	solute carrier family 7, member 6 opposite strand
ILMN_1715540	6.31852	5.22213	-1.09638	TRAIP	10293	TRAF interacting protein
ILMN_3236680	9.61634	8.51999	-1.09635	PPAT	5471	phosphoribosyl pyrophosphate amidotransferase
ILMN_1802181	7.42337	6.32806	-1.09532	TUBBP5	643224	tubulin, beta pseudogene 5
ILMN_1666208	8.14637	7.0516	-1.09477	MIS18BP1	55320	MIS18 binding protein 1
ILMN_1664577	11.0457	9.95287	-1.0928	DLD	1738	dihydrolipoamide dehydrogenase
ILMN_1798454	10.2184	9.12586	-1.09255	MAD2L1BP	9587	MAD2L1 binding protein
ILMN_1702231	6.54165	5.45152	-1.09013	C1orf54	79630	chromosome 1 open reading frame 54
ILMN_1883745	6.8278	5.73907	-1.08873	NA	NA	NA
ILMN_1803005	8.30216	7.21478	-1.08738	MMACHC	25974	methylmalonic aciduria (cobalamin deficiency) cblC type, with homocystinuria
ILMN_1676393	10.6412	9.55406	-1.08715	ATP5G1	516	ATP synthase, H+ transporting, mitochondrial Fo complex, subunit C1 (subunit 9)
ILMN_1683755	9.56136	8.47466	-1.0867	SOX13	9580	SRY (sex determining region Y)-box 13
ILMN_3224758	9.33848	8.25248	-1.086	TUBB	203068	tubulin, beta class I
ILMN_2052924	5.26398	4.17847	-1.08551	IL33	90865	interleukin 33
ILMN_2354211	6.33679	5.25175	-1.08505	RCC1	1104	regulator of chromosome condensation 1
ILMN_2221564	10.3618	9.27819	-1.08365	LYAR	55646	Ly1 antibody reactive homolog (mouse)
ILMN_1707077	10.5186	9.43546	-1.08316	SORT1	6272	sortilin 1
ILMN_1681670	10.6612	9.57801	-1.08315	SLC25A4	291	solute carrier family 25 (mitochondrial carrier; adenine nucleotide translocator), member 4
ILMN_1683475	11.4062	10.3237	-1.08249	TOMM40	10452	translocase of outer mitochondrial membrane 40 homolog (yeast)
ILMN_2341952	11.4252	10.3427	-1.08245	MRPL35	51318	mitochondrial ribosomal protein L35
ILMN_1732074	13.3565	12.275	-1.0815	NA	NA	NA
ILMN_2304289	5.72047	4.63948	-1.08099	GRIP1	23426	glutamate receptor interacting protein 1
ILMN_1798210	8.12358	7.04273	-1.08084	E2F7	144455	E2F transcription factor 7
ILMN_2136971	6.76614	5.68697	-1.07917	FABP3	2170	fatty acid binding protein 3, muscle and heart (mammary-derived growth inhibitor)
ILMN_1797209	8.69609	7.61722	-1.07887	CEP41	95681	centrosomal protein 41kDa
ILMN_1687213	6.23895	5.16171	-1.07724	FAM167A	83648	family with sequence similarity 167, member A
ILMN_1665107	7.14991	6.0732	-1.0767	ITGB1BP1	9270	integrin beta 1 binding protein 1
ILMN_3304898	11.6599	10.5843	-1.0756	TUBB	203068	tubulin, beta class I
ILMN_1708160	9.0102	7.93811	-1.07209	NA	NA	NA
ILMN_1694177	12.4105	11.3385	-1.07199	PCNA	5111	proliferating cell nuclear antigen
ILMN_1798061	9.01639	7.94479	-1.0716	ZFYVE26	23503	zinc finger, FYVE domain containing 26
ILMN_1671263	7.67161	6.60081	-1.0708	CACNA1H	8912	calcium channel, voltage-dependent, T type, alpha 1H subunit
ILMN_1788203	9.4426	8.372	-1.0706	HEY1	23462	hairy/enhancer-of-split related with YRPW motif 1
ILMN_1711462	7.8526	6.7821	-1.0705	MNS1	55329	meiosis-specific nuclear structural 1
ILMN_1738491	9.42106	8.35162	-1.06943	SNX30	401548	sorting nexin family member 30
ILMN_1785324	8.50609	7.43692	-1.06917	MTHFD1	4522	methylenetetrahydrofolate dehydrogenase (NADP+ dependent) 1, methenyltetrahydrofolate cyclohydrolase, formyltetrahydrofolate synthetase
ILMN_3247008	6.27624	5.20707	-1.06917	SNORD96B	692226	small nucleolar RNA, C/D box 96B
ILMN_1684647	8.80554	7.73708	-1.06846	ILKAP	80895	integrin-linked kinase-associated serine/threonine phosphatase
ILMN_2363621	9.74652	8.67819	-1.06833	RBBP8	5932	retinoblastoma binding protein 8
ILMN_1699978	9.82117	8.75293	-1.06824	FAM70A	55026	family with sequence similarity 70, member A
ILMN_1713966	8.10373	7.03647	-1.06726	MRPL52	122704	mitochondrial ribosomal protein L52
ILMN_1738656	9.67612	8.60902	-1.0671	GLOD4	51031	glyoxalase domain containing 4
ILMN_1658437	10.0081	8.94129	-1.06679	SFXN4	119559	sideroflexin 4
ILMN_2383435	9.50941	8.4428	-1.0666	PSMD10	5716	proteasome (prosome, macropain) 26S subunit, non-ATPase, 10
ILMN_1657547	9.62655	8.56018	-1.06637	CCDC34	91057	coiled-coil domain containing 34
ILMN_1803510	6.79806	5.7318	-1.06627	NA	NA	NA
ILMN_1880052	6.86675	5.80104	-1.06571	NA	NA	NA
ILMN_1666553	7.60059	6.5356	-1.06499	SLC25A19	60386	solute carrier family 25 (mitochondrial thiamine pyrophosphate carrier), member 19
ILMN_3258027	8.74215	7.67739	-1.06476	LOC401397	401397	uncharacterized LOC401397
ILMN_1676833	6.27542	5.21076	-1.06466	CYB5RL	606495	cytochrome b5 reductase-like
ILMN_1656540	9.28556	8.22101	-1.06455	RUVBL1	8607	RuvB-like 1 (E. coli)
ILMN_3279712	11.9797	10.9156	-1.06405	SMS	6611	spermine synthase
ILMN_1704753	8.76888	7.70522	-1.06366	EPAS1	2034	endothelial PAS domain protein 1
ILMN_1849186	9.05228	7.98994	-1.06234	ZNF704	619279	zinc finger protein 704
ILMN_1707339	11.9102	10.8489	-1.06132	BTG3	10950	BTG family, member 3
ILMN_1670782	6.53807	5.47751	-1.06056	POU3F1	5453	POU class 3 homeobox 1
ILMN_1690586	12.0979	11.0381	-1.05976	NA	NA	NA
ILMN_1778890	8.28396	7.22429	-1.05968	LRR1	122769	leucine rich repeat protein 1
ILMN_1719627	8.95084	7.89145	-1.05939	SLC27A3	11000	solute carrier family 27 (fatty acid transporter), member 3
ILMN_1704842	7.91672	6.8582	-1.05852	ARL4A	10124	ADP-ribosylation factor-like 4A
ILMN_1659166	8.11349	7.05581	-1.05768	SLC6A15	55117	solute carrier family 6 (neutral amino acid transporter), member 15
ILMN_1915076	8.62576	7.56998	-1.05578	NA	NA	NA
ILMN_3293182	6.52504	5.46947	-1.05557	CKS1B	1163	CDC28 protein kinase regulatory subunit 1B
ILMN_1702124	8.85211	7.7973	-1.05482	LNX2	222484	ligand of numb-protein X 2
ILMN_2268068	9.01938	7.96465	-1.05473	MAPKAP1	79109	mitogen-activated protein kinase associated protein 1
ILMN_1750518	10.1472	9.09284	-1.05435	ALYREF	10189	Aly/REF export factor
ILMN_2381064	6.46528	5.41102	-1.05427	TPD52	7163	tumor protein D52
ILMN_1712430	9.04592	7.9921	-1.05382	ATP5G1	516	ATP synthase, H+ transporting, mitochondrial Fo complex, subunit C1 (subunit 9)
ILMN_3234436	12.2628	11.2104	-1.05238	LOC728643	728643	heterogeneous nuclear ribonucleoprotein A1 pseudogene
ILMN_2298936	9.41137	8.35905	-1.05233	NA	NA	NA
ILMN_1814589	7.19414	6.14291	-1.05123	KIF22	3835	kinesin family member 22
ILMN_3178258	10.8995	9.84834	-1.05114	NA	NA	NA
ILMN_1771835	8.67177	7.62104	-1.05072	NUP54	53371	nucleoporin 54kDa
ILMN_2351930	8.64028	7.59106	-1.04922	TRIM33	51592	tripartite motif containing 33
ILMN_1658337	8.62212	7.57298	-1.04914	AKIRIN1	79647	akirin 1
ILMN_1698646	7.29827	6.25022	-1.04805	TUBG1	7283	tubulin, gamma 1
ILMN_1696133	7.53631	6.4884	-1.04791	EPT1	85465	ethanolaminephosphotransferase 1 (CDP-ethanolamine-specific)
ILMN_3297996	11.7615	10.7136	-1.04784	NA	NA	NA
ILMN_1801664	8.86471	7.8173	-1.04741	POLR3K	51728	polymerase (RNA) III (DNA directed) polypeptide K, 12.3 kDa
ILMN_1761721	11.0425	9.9952	-1.04732	VPS35	55737	vacuolar protein sorting 35 homolog (S. cerevisiae)
ILMN_2154836	10.8763	9.82902	-1.04728	BTG3	10950	BTG family, member 3
ILMN_2128741	9.91457	8.86851	-1.04606	RDH11	51109	retinol dehydrogenase 11 (all-trans/9-cis/11-cis)
ILMN_3257475	8.22875	7.18271	-1.04603	EI24	9538	etoposide induced 2.4 mRNA
ILMN_2070349	8.39105	7.34506	-1.04599	POLR3G	10622	polymerase (RNA) III (DNA directed) polypeptide G (32kD)
ILMN_1662470	7.12344	6.07753	-1.04591	C10orf35	219738	chromosome 10 open reading frame 35
ILMN_1815882	7.1965	6.1506	-1.04591	HNRNPA1	3178	heterogeneous nuclear ribonucleoprotein A1
ILMN_3241081	7.03198	5.98625	-1.04573	LOC100134361	100134361	uncharacterized LOC100134361
ILMN_1704210	7.08517	6.03964	-1.04553	CNTNAP4	85445	contactin associated protein-like 4
ILMN_1662358	8.19086	7.14617	-1.04469	MX1	4599	myxovirus (influenza virus) resistance 1, interferon-inducible protein p78 (mouse)
ILMN_1678904	7.34891	6.3043	-1.0446	ENO3	2027	enolase 3 (beta, muscle)
ILMN_2322552	9.59611	8.55302	-1.0431	NCKAP1	10787	NCK-associated protein 1
ILMN_1669788	9.69025	8.64747	-1.04278	NUDT14	256281	nudix (nucleoside diphosphate linked moiety X)-type motif 14
ILMN_2396410	8.63873	7.5963	-1.04243	CS	1431	citrate synthase
ILMN_1809344	9.57043	8.52805	-1.04238	BTBD10	84280	BTB (POZ) domain containing 10
ILMN_1751425	8.60232	7.56003	-1.04228	ERMP1	79956	endoplasmic reticulum metallopeptidase 1
ILMN_1770940	6.28896	5.24707	-1.04188	CDH1	999	cadherin 1, type 1, E-cadherin (epithelial)
ILMN_1729051	10.5697	9.52798	-1.04172	MSH6	2956	mutS homolog 6 (E. coli)
ILMN_1691611	13.0717	12.03	-1.0417	HNRNPA1P10	664709	heterogeneous nuclear ribonucleoprotein A1 pseudogene 10
ILMN_1670769	7.42239	6.38111	-1.04127	CENPQ	55166	centromere protein Q
ILMN_1814247	10.4182	9.37696	-1.04126	TCFL5	10732	transcription factor-like 5 (basic helix-loop-helix)
ILMN_1736015	6.96137	5.92038	-1.04099	PHF17	79960	PHD finger protein 17
ILMN_1676191	10.1217	9.0807	-1.04096	DARS2	55157	aspartyl-tRNA synthetase 2, mitochondrial
ILMN_2171183	7.24368	6.20505	-1.03864	MIS18A	54069	MIS18 kinetochore protein homolog A (S. pombe)
ILMN_1749799	8.41126	7.37265	-1.03861	HMGN5	79366	high mobility group nucleosome binding domain 5
ILMN_1705407	10.8147	9.77647	-1.03822	NOP56	10528	NOP56 ribonucleoprotein homolog (yeast)
ILMN_3251341	12.9226	11.8852	-1.0374	TUBA1C	84790	tubulin, alpha 1c
ILMN_1757210	7.24131	6.20426	-1.03705	CALML4	91860	calmodulin-like 4
ILMN_1699737	9.52423	8.48729	-1.03694	TRAP1	10131	TNF receptor-associated protein 1
ILMN_1755235	9.19332	8.15677	-1.03655	XPO6	23214	exportin 6
ILMN_1717046	6.63143	5.59491	-1.03652	MOB3B	79817	MOB kinase activator 3B
ILMN_1791728	10.4321	9.39601	-1.03606	SLC25A25	114789	solute carrier family 25 (mitochondrial carrier; phosphate carrier), member 25
ILMN_3276822	7.00501	5.96896	-1.03604	TMPO	7112	thymopoietin
ILMN_1759613	6.72681	5.69104	-1.03576	PNMA6C	100287428	paraneoplastic Ma antigen family member 6C
ILMN_2146761	11.0801	10.0445	-1.03567	FABP5	2171	fatty acid binding protein 5 (psoriasis-associated)
ILMN_1658257	5.79641	4.76097	-1.03544	ABCB5	340273	ATP-binding cassette, sub-family B (MDR/TAP), member 5
ILMN_1752947	10.5796	9.54465	-1.03499	C17orf79	55352	chromosome 17 open reading frame 79
ILMN_1665583	11.7326	10.6981	-1.03456	TUBB	203068	tubulin, beta class I
ILMN_1695093	5.36288	4.3284	-1.03448	SLC7A8	23428	solute carrier family 7 (amino acid transporter light chain, L system), member 8
ILMN_1720745	13.1979	12.1639	-1.03404	NA	NA	NA
ILMN_3211857	9.43491	8.40145	-1.03347	HMGN2	3151	high mobility group nucleosomal binding domain 2
ILMN_1686011	5.50837	4.47542	-1.03295	NA	NA	NA
ILMN_2055700	10.2198	9.18798	-1.03184	SLBP	7884	stem-loop binding protein
ILMN_2090782	10.1841	9.15382	-1.03029	GCSH	2653	glycine cleavage system protein H (aminomethyl carrier)
ILMN_2159311	5.90551	4.87778	-1.02773	RFPL2	10739	ret finger protein-like 2
ILMN_1783712	8.46085	7.4332	-1.02765	C16orf88	400506	chromosome 16 open reading frame 88
ILMN_2044832	10.7748	9.74726	-1.02756	NOP56	10528	NOP56 ribonucleoprotein homolog (yeast)
ILMN_2401884	5.45776	4.43093	-1.02683	IL25	64806	interleukin 25
ILMN_2038775	10.4241	9.39898	-1.0251	TUBB2A	7280	tubulin, beta 2A class IIa
ILMN_1670037	9.14612	8.12135	-1.02477	POLR2L	5441	polymerase (RNA) II (DNA directed) polypeptide L, 7.6kDa
ILMN_1696187	11.2281	10.2045	-1.02356	PYGL	5836	phosphorylase, glycogen, liver
ILMN_2199947	7.18505	6.1615	-1.02356	REV3L	5980	REV3-like, catalytic subunit of DNA polymerase zeta (yeast)
ILMN_2405521	9.83774	8.81477	-1.02297	MTHFD2	10797	methylenetetrahydrofolate dehydrogenase (NADP+ dependent) 2, methenyltetrahydrofolate cyclohydrolase
ILMN_1770044	6.4709	5.44803	-1.02286	CHRNA5	1138	cholinergic receptor, nicotinic, alpha 5 (neuronal)
ILMN_1785756	9.13559	8.11282	-1.02277	H2AFX	3014	H2A histone family, member X
ILMN_1774251	6.6772	5.65533	-1.02187	ZNF155	7711	zinc finger protein 155
ILMN_1707720	8.3764	7.3546	-1.0218	SLC1A5	6510	solute carrier family 1 (neutral amino acid transporter), member 5
ILMN_2061405	9.69336	8.6717	-1.02166	NUP54	53371	nucleoporin 54kDa
ILMN_2046470	9.49648	8.47543	-1.02105	DAAM1	23002	dishevelled associated activator of morphogenesis 1
ILMN_2393046	9.21934	8.19865	-1.02069	NHLRC3	387921	NHL repeat containing 3
ILMN_1795963	9.02015	7.99955	-1.02059	OSGIN1	29948	oxidative stress induced growth inhibitor 1
ILMN_1768393	8.47392	7.45397	-1.01995	SNRPD1	6632	small nuclear ribonucleoprotein D1 polypeptide 16kDa
ILMN_2306066	7.4416	6.42243	-1.01917	FUS	2521	fused in sarcoma
ILMN_3304691	6.26627	5.24736	-1.0189	NA	NA	NA
ILMN_2100458	7.02867	6.00993	-1.01875	RFESD	317671	Rieske (Fe-S) domain containing
ILMN_1674985	9.10265	8.08411	-1.01854	TMEM51	55092	transmembrane protein 51
ILMN_1716770	5.57173	4.5533	-1.01844	NA	NA	NA
ILMN_2411190	8.44148	7.4231	-1.01838	SMC2	10592	structural maintenance of chromosomes 2
ILMN_1792409	10.0055	8.98757	-1.01791	AMOT	154796	angiomotin
ILMN_1891067	9.89951	8.88173	-1.01778	KCNH1	3756	potassium voltage-gated channel, subfamily H (eag-related), member 1
ILMN_1701374	8.23669	7.21913	-1.01757	NUP35	129401	nucleoporin 35kDa
ILMN_1742922	7.89166	6.87428	-1.01739	PRIM2	5558	primase, DNA, polypeptide 2 (58kDa)
ILMN_3277905	7.61341	6.59634	-1.01708	SCD	6319	stearoyl-CoA desaturase (delta-9-desaturase)
ILMN_1737517	10.4961	9.47935	-1.01672	RPL29	6159	ribosomal protein L29
ILMN_3244640	7.34852	6.33237	-1.01615	SNORD96A	619571	small nucleolar RNA, C/D box 96A
ILMN_1709953	7.43608	6.42004	-1.01604	DONSON	29980	downstream neighbor of SON
ILMN_1738681	11.157	10.1411	-1.01595	NUP62	23636	nucleoporin 62kDa
ILMN_1759419	9.82865	8.81343	-1.01522	ILVBL	10994	ilvB (bacterial acetolactate synthase)-like
ILMN_1671478	8.06324	7.04837	-1.01488	CKB	1152	creatine kinase, brain
ILMN_2207561	7.31461	6.30055	-1.01405	AP1AR	55435	adaptor-related protein complex 1 associated regulatory protein
ILMN_3214052	11.362	10.3483	-1.01379	CACYBP	27101	calcyclin binding protein
ILMN_1770031	8.67677	7.66414	-1.01263	ABHD10	55347	abhydrolase domain containing 10
ILMN_1658498	7.71166	6.69958	-1.01207	SLC44A3	126969	solute carrier family 44, member 3
ILMN_3192446	10.4781	9.46624	-1.01186	NPM1	4869	nucleophosmin (nucleolar phosphoprotein B23, numatrin)
ILMN_1654516	9.50091	8.48909	-1.01182	TMEM120A	83862	transmembrane protein 120A
ILMN_1653209	6.33679	5.32507	-1.01172	ZWINT	11130	ZW10 interactor
ILMN_2109156	11.883	10.8724	-1.01061	RANBP1	5902	RAN binding protein 1
ILMN_1755419	7.59473	6.58517	-1.00956	EIF1AX	1964	eukaryotic translation initiation factor 1A, X-linked
ILMN_1800619	7.66393	6.6555	-1.00843	BRI3BP	140707	BRI3 binding protein
ILMN_1713505	9.54817	8.54128	-1.00688	NPC1	4864	Niemann-Pick disease, type C1
ILMN_2070072	10.3413	9.33545	-1.00583	RPS7	6201	ribosomal protein S7
ILMN_1694731	12.2348	11.229	-1.00582	CLCN7	1186	chloride channel, voltage-sensitive 7
ILMN_2414399	8.37413	7.3688	-1.00532	NME1	4830	non-metastatic cells 1, protein (NM23A) expressed in
ILMN_1775677	9.9852	8.98003	-1.00517	TYSND1	219743	trypsin domain containing 1
ILMN_1716553	6.47376	5.46905	-1.00471	KIF23	9493	kinesin family member 23
ILMN_1798804	9.30554	8.3012	-1.00434	SRPK1	6732	SRSF protein kinase 1
ILMN_2372040	6.83041	5.82613	-1.00428	MTFP1	51537	mitochondrial fission process 1
ILMN_1746673	8.36502	7.36122	-1.0038	SEPT3	55964	septin 3
ILMN_2176037	9.1828	8.17966	-1.00313	GNA13	10672	guanine nucleotide binding protein (G protein), alpha 13
ILMN_1659524	9.84009	8.83825	-1.00183	NDUFAF4	29078	NADH dehydrogenase (ubiquinone) 1 alpha subcomplex, assembly factor 4
ILMN_1819384	6.96012	5.96095	-0.999174	VTRNA1-3	56662	vault RNA 1-3
ILMN_1689378	7.36583	6.36681	-0.999016	CCRN4L	25819	CCR4 carbon catabolite repression 4-like (S. cerevisiae)
ILMN_2369603	7.4214	6.42244	-0.998959	CPEB1	64506	cytoplasmic polyadenylation element binding protein 1
ILMN_3223204	7.17621	6.17808	-0.998134	LOC730081	730081	uncharacterized LOC730081
ILMN_1700168	7.96657	6.96976	-0.996801	LARS2	23395	leucyl-tRNA synthetase 2, mitochondrial
ILMN_1801378	9.67828	8.68173	-0.99655	COQ3	51805	coenzyme Q3 homolog, methyltransferase (S. cerevisiae)
ILMN_1760635	9.26499	8.26947	-0.995528	RAD51C	5889	RAD51 homolog C (S. cerevisiae)
ILMN_3223317	9.91277	8.91802	-0.994755	PRELID1	27166	PRELI domain containing 1
ILMN_1681221	6.4946	5.5001	-0.994503	NA	NA	NA
ILMN_1664761	8.95585	7.96154	-0.994302	TMEM138	51524	transmembrane protein 138
ILMN_1706265	7.15955	6.16578	-0.993768	TRIM61	391712	tripartite motif containing 61
ILMN_1750674	8.34549	7.35185	-0.99364	SDSL	113675	serine dehydratase-like
ILMN_2406724	5.93581	4.94249	-0.993319	NUF2	83540	NUF2, NDC80 kinetochore complex component, homolog (S. cerevisiae)
ILMN_1689329	13.1404	12.1481	-0.992304	SCD	6319	stearoyl-CoA desaturase (delta-9-desaturase)
ILMN_1717490	9.81182	8.81953	-0.992291	RPL6	6128	ribosomal protein L6
ILMN_1801391	6.69301	5.70158	-0.991429	SKP2	6502	S-phase kinase-associated protein 2, E3 ubiquitin protein ligase
ILMN_1770719	8.09908	7.10778	-0.991302	KIAA0664	23277	KIAA0664
ILMN_1726981	12.6927	11.7015	-0.991172	VEGFB	7423	vascular endothelial growth factor B
ILMN_1666967	9.93344	8.94347	-0.989971	BRP44L	51660	brain protein 44-like
ILMN_1743711	9.72484	8.73493	-0.989911	XPOT	11260	exportin, tRNA (nuclear export receptor for tRNAs)
ILMN_1771348	9.00045	8.01054	-0.989908	ACN9	57001	ACN9 homolog (S. cerevisiae)
ILMN_1655307	9.88354	8.89544	-0.988094	FAM136A	84908	family with sequence similarity 136, member A
ILMN_3279092	6.89199	5.90394	-0.988055	NA	NA	NA
ILMN_1815023	6.03476	5.04676	-0.987996	PIM1	5292	pim-1 oncogene
ILMN_1797698	7.35886	6.37098	-0.987881	RBM12	10137	RNA binding motif protein 12
ILMN_1793201	8.15504	7.16766	-0.987387	HAGHL	84264	hydroxyacylglutathione hydrolase-like
ILMN_2392546	11.6528	10.6656	-0.987238	PAICS	10606	phosphoribosylaminoimidazole carboxylase, phosphoribosylaminoimidazole succinocarboxamide synthetase
ILMN_3238982	7.7275	6.74041	-0.987083	PATE3	100169851	prostate and testis expressed 3
ILMN_1667670	8.59001	7.60323	-0.986782	SLC25A15	10166	solute carrier family 25 (mitochondrial carrier; ornithine transporter) member 15
ILMN_1704537	11.0758	10.0896	-0.986191	PHGDH	26227	phosphoglycerate dehydrogenase
ILMN_1804448	7.20422	6.21845	-0.985771	MSI2	124540	musashi homolog 2 (Drosophila)
ILMN_1667183	5.88287	4.89728	-0.985591	AIFM1	9131	apoptosis-inducing factor, mitochondrion-associated, 1
ILMN_1725510	9.7425	8.7577	-0.984798	DHCR24	1718	24-dehydrocholesterol reductase
ILMN_1738263	9.13756	8.15277	-0.984784	PIGU	128869	phosphatidylinositol glycan anchor biosynthesis, class U
ILMN_2112128	7.36828	6.38389	-0.984385	MAPK4	5596	mitogen-activated protein kinase 4
ILMN_1717887	7.20524	6.22207	-0.983173	GOLGA7B	401647	golgin A7 family, member B
ILMN_2052373	11.1517	10.1687	-0.982979	RAB17	64284	RAB17, member RAS oncogene family
ILMN_1664176	6.51965	5.5388	-0.980851	FBLN5	10516	fibulin 5
ILMN_2338038	7.62193	6.64118	-0.980743	AK4	205	adenylate kinase 4
ILMN_1800795	6.81605	5.83537	-0.98068	UNCX	340260	UNC homeobox
ILMN_1651278	8.07918	7.09875	-0.980431	SNIP1	79753	Smad nuclear interacting protein 1
ILMN_1676946	8.04612	7.06773	-0.978398	AP3M2	10947	adaptor-related protein complex 3, mu 2 subunit
ILMN_1708672	10.4981	9.51984	-0.978268	ACAT2	39	acetyl-CoA acetyltransferase 2
ILMN_1811997	9.90039	8.92218	-0.978209	RNF115	27246	ring finger protein 115
ILMN_2363065	8.2474	7.26923	-0.978176	RTN3	10313	reticulon 3
ILMN_1746837	6.29084	5.31301	-0.977826	UPP1	7378	uridine phosphorylase 1
ILMN_1792947	5.98034	5.0028	-0.977535	ESCO2	157570	establishment of cohesion 1 homolog 2 (S. cerevisiae)
ILMN_1902053	5.40488	4.42782	-0.977055	NA	NA	NA
ILMN_1715908	7.95028	6.97341	-0.976878	NCAPH2	29781	non-SMC condensin II complex, subunit H2
ILMN_1769201	5.89901	4.92252	-0.976492	ELF3	1999	E74-like factor 3 (ets domain transcription factor, epithelial-specific )
ILMN_1809139	8.76243	7.78601	-0.976415	AHCTF1	25909	AT hook containing transcription factor 1
ILMN_3307772	8.85403	7.87764	-0.976391	PACSIN2	11252	protein kinase C and casein kinase substrate in neurons 2
ILMN_1710297	7.67222	6.69589	-0.976334	EDNRB	1910	endothelin receptor type B
ILMN_2224486	11.3527	10.3773	-0.975418	C3orf14	57415	chromosome 3 open reading frame 14
ILMN_1801443	7.72132	6.74602	-0.975304	TSKU	25987	tsukushi small leucine rich proteoglycan homolog (Xenopus laevis)
ILMN_1769634	10.2188	9.24382	-0.974969	STRA13	201254	stimulated by retinoic acid 13 homolog (mouse)
ILMN_1724040	8.94184	7.96707	-0.974773	SOWAHC	65124	sosondowah ankyrin repeat domain family member C
ILMN_3203666	6.37539	5.40105	-0.97434	NA	NA	NA
ILMN_1815626	7.99561	7.02161	-0.973999	DHCR7	1717	7-dehydrocholesterol reductase
ILMN_1682572	9.19169	8.21789	-0.973798	KIAA0528	9847	KIAA0528
ILMN_1671933	8.277	7.30362	-0.973376	GPSM2	29899	G-protein signaling modulator 2
ILMN_1716053	11.7157	10.7433	-0.972376	AK2	204	adenylate kinase 2
ILMN_1748883	8.19493	7.22264	-0.972288	CDKN2D	1032	cyclin-dependent kinase inhibitor 2D (p19, inhibits CDK4)
ILMN_1659856	6.84844	5.87689	-0.971549	FAM167B	84734	family with sequence similarity 167, member B
ILMN_1810100	9.34897	8.37808	-0.970885	PBX3	5090	pre-B-cell leukemia homeobox 3
ILMN_1727315	8.03794	7.06714	-0.970803	DENND1A	57706	DENN/MADD domain containing 1A
ILMN_1702501	9.94093	8.97044	-0.970482	RPS6KA2	6196	ribosomal protein S6 kinase, 90kDa, polypeptide 2
ILMN_1690911	8.17414	7.20416	-0.969986	C16orf87	388272	chromosome 16 open reading frame 87
ILMN_1705686	6.54528	5.57535	-0.969938	NRGN	4900	neurogranin (protein kinase C substrate, RC3)
ILMN_1694305	12.6768	11.7071	-0.969703	SMS	6611	spermine synthase
ILMN_3237623	7.74405	6.77483	-0.96922	RNY1	6084	RNA, Ro-associated Y1
ILMN_2169089	6.92301	5.95381	-0.969199	C18orf54	162681	chromosome 18 open reading frame 54
ILMN_2168314	7.86376	6.89474	-0.969015	PGM3	5238	phosphoglucomutase 3
ILMN_1697363	9.6768	8.70779	-0.969012	C20orf27	54976	chromosome 20 open reading frame 27
ILMN_1741957	11.1017	10.1337	-0.968013	RABEPK	10244	Rab9 effector protein with kelch motifs
ILMN_1742872	8.1067	7.13918	-0.967513	UBA2	10054	ubiquitin-like modifier activating enzyme 2
ILMN_1743784	6.91275	5.94539	-0.967361	SHMT1	6470	serine hydroxymethyltransferase 1 (soluble)
ILMN_1794046	10.3163	9.35015	-0.966108	MTX2	10651	metaxin 2
ILMN_3305273	8.76551	7.79941	-0.9661	PSAT1	29968	phosphoserine aminotransferase 1
ILMN_1803977	7.8925	6.9267	-0.965808	GALNT1	2589	UDP-N-acetyl-alpha-D-galactosamine:polypeptide N-acetylgalactosaminyltransferase 1 (GalNAc-T1)
ILMN_1681737	8.06437	7.09856	-0.965807	TMSB15A	11013	thymosin beta 15a
ILMN_1765558	8.32764	7.36278	-0.964862	NPAS2	4862	neuronal PAS domain protein 2
ILMN_1808115	7.18142	6.2172	-0.964219	ATP7A	538	ATPase, Cu++ transporting, alpha polypeptide
ILMN_1812580	7.50414	6.5401	-0.964037	YDJC	150223	YdjC homolog (bacterial)
ILMN_1693766	7.77829	6.81471	-0.963576	CEP135	9662	centrosomal protein 135kDa
ILMN_1689220	6.52952	5.56598	-0.963542	IQCE	23288	IQ motif containing E
ILMN_1693685	9.39359	8.4301	-0.963493	LINC00116	205251	long intergenic non-protein coding RNA 116
ILMN_1654385	7.95959	6.99628	-0.96331	ASB13	79754	ankyrin repeat and SOCS box containing 13
ILMN_1671486	7.54338	6.58023	-0.963159	HOMER2	9455	homer homolog 2 (Drosophila)
ILMN_3237907	8.39514	7.43205	-0.963091	EIF2B3	8891	eukaryotic translation initiation factor 2B, subunit 3 gamma, 58kDa
ILMN_1699100	8.22582	7.26313	-0.962692	SOAT1	6646	sterol O-acyltransferase 1
ILMN_1652223	8.97392	8.01166	-0.962268	WDR91	29062	WD repeat domain 91
ILMN_1716524	12.2454	11.2832	-0.962158	RAB7A	7879	RAB7A, member RAS oncogene family
ILMN_1698725	7.64603	6.68544	-0.960585	FRMD3	257019	FERM domain containing 3
ILMN_2338963	6.67734	5.7171	-0.960242	SLC29A1	2030	solute carrier family 29 (nucleoside transporters), member 1
ILMN_1709882	8.7445	7.7845	-0.960002	ICK	22858	intestinal cell (MAK-like) kinase
ILMN_2267787	8.7277	7.76891	-0.95879	HPS1	3257	Hermansky-Pudlak syndrome 1
ILMN_1716400	7.03823	6.0796	-0.958633	FOXM1	2305	forkhead box M1
ILMN_1691180	5.93573	4.97742	-0.95831	OTX1	5013	orthodenticle homeobox 1
ILMN_3249240	6.93014	5.97195	-0.958186	C4orf46	201725	chromosome 4 open reading frame 46
ILMN_1695226	6.39046	5.43234	-0.958115	DIAPH3	81624	diaphanous homolog 3 (Drosophila)
ILMN_1655821	9.35699	8.399	-0.957987	CAPG	822	capping protein (actin filament), gelsolin-like
ILMN_2089458	7.20772	6.25045	-0.957276	SASS6	163786	spindle assembly 6 homolog (C. elegans)
ILMN_1813938	10.1387	9.18184	-0.956858	CHCHD4	131474	coiled-coil-helix-coiled-coil-helix domain containing 4
ILMN_1701882	8.03272	7.07608	-0.956647	NA	NA	NA
ILMN_1666096	9.5714	8.61508	-0.956323	ACSL3	2181	acyl-CoA synthetase long-chain family member 3
ILMN_1695491	9.02212	8.06609	-0.956028	WDYHV1	55093	WDYHV motif containing 1
ILMN_3242139	6.96961	6.01363	-0.955978	OVOS	408186	ovostatin
ILMN_3268232	5.63101	4.67551	-0.955505	LOC150622	150622	uncharacterized LOC150622
ILMN_1671800	8.75365	7.7985	-0.955151	CRNDE	643911	colorectal neoplasia differentially expressed (non-protein coding)
ILMN_1691376	6.6536	5.69862	-0.954984	JAG1	182	jagged 1
ILMN_1704253	7.18847	6.23371	-0.954763	C6orf106	64771	chromosome 6 open reading frame 106
ILMN_1793360	9.08527	8.13057	-0.954698	NA	NA	NA
ILMN_1716895	11.6836	10.7296	-0.954062	RPA3	6119	replication protein A3, 14kDa
ILMN_1812688	8.00851	7.0548	-0.953705	C2orf18	54978	chromosome 2 open reading frame 18
ILMN_1728885	7.00174	6.04829	-0.953446	KIAA1644	85352	KIAA1644
ILMN_1747924	6.56196	5.60919	-0.952766	NA	NA	NA
ILMN_2306540	7.98818	7.03558	-0.952605	PDE9A	5152	phosphodiesterase 9A
ILMN_1731181	9.33927	8.38708	-0.952181	TEX2	55852	testis expressed 2
ILMN_1667050	9.85663	8.90453	-0.952097	PRPS1	5631	phosphoribosyl pyrophosphate synthetase 1
ILMN_2215640	10.333	9.38101	-0.952022	TUBA3D	113457	tubulin, alpha 3d
ILMN_1693620	8.63935	7.68775	-0.951604	PGM3	5238	phosphoglucomutase 3
ILMN_2134801	5.64025	4.6887	-0.95155	AGXT2L1	64850	alanine-glyoxylate aminotransferase 2-like 1
ILMN_1735908	7.40637	6.45483	-0.951535	UTP15	84135	UTP15, U3 small nucleolar ribonucleoprotein, homolog (S. cerevisiae)
ILMN_1806032	7.10619	6.15528	-0.950912	SLC25A16	8034	solute carrier family 25 (mitochondrial carrier; Graves disease autoantigen), member 16
ILMN_1853876	8.61291	7.66218	-0.950731	TMEM64	169200	transmembrane protein 64
ILMN_1657679	7.0682	6.1181	-0.950102	VAV3	10451	vav 3 guanine nucleotide exchange factor
ILMN_1779399	9.11024	8.16014	-0.950102	SNRPA	6626	small nuclear ribonucleoprotein polypeptide A
ILMN_3290261	10.2372	9.28782	-0.949368	CACYBP	27101	calcyclin binding protein
ILMN_1792092	8.20226	7.25323	-0.949033	ZCCHC8	55596	zinc finger, CCHC domain containing 8
ILMN_1680692	8.92136	7.97242	-0.948933	NUCKS1	64710	nuclear casein kinase and cyclin-dependent kinase substrate 1
ILMN_1657746	9.28609	8.33863	-0.947461	BPHL	670	biphenyl hydrolase-like (serine hydrolase)
ILMN_1666933	9.20518	8.25793	-0.947246	ASH2L	9070	ash2 (absent, small, or homeotic)-like (Drosophila)
ILMN_3198367	12.028	11.0811	-0.946854	SMS	6611	spermine synthase
ILMN_2384591	8.08384	7.1375	-0.946347	HN1	51155	hematological and neurological expressed 1
ILMN_1710979	9.01461	8.06918	-0.94543	ANKRD39	51239	ankyrin repeat domain 39
ILMN_1795826	10.1701	9.22477	-0.945346	ATP6V0D1	9114	ATPase, H+ transporting, lysosomal 38kDa, V0 subunit d1
ILMN_1781628	7.21761	6.27227	-0.945343	SURF2	6835	surfeit 2
ILMN_1707493	8.43342	7.48816	-0.945258	RCC1	1104	regulator of chromosome condensation 1
ILMN_1917095	6.91232	5.96737	-0.944951	NA	NA	NA
ILMN_2241187	5.98106	5.03649	-0.944576	CRYM	1428	crystallin, mu
ILMN_1700380	8.0266	7.08209	-0.944506	ATP6V0A2	23545	ATPase, H+ transporting, lysosomal V0 subunit a2
ILMN_1660345	9.30713	8.36286	-0.944268	NGRN	51335	neugrin, neurite outgrowth associated
ILMN_1757627	9.33855	8.39478	-0.943773	ZMYND19	116225	zinc finger, MYND-type containing 19
ILMN_1838863	9.05709	8.11392	-0.943171	CCDC85C	317762	coiled-coil domain containing 85C
ILMN_1697218	10.3228	9.37972	-0.943114	MED22	6837	mediator complex subunit 22
ILMN_2106449	7.22903	6.28626	-0.942765	PLEKHF2	79666	pleckstrin homology domain containing, family F (with FYVE domain) member 2
ILMN_1657898	6.27017	5.32786	-0.94231	MTFP1	51537	mitochondrial fission process 1
ILMN_3213568	12.1084	11.1661	-0.94228	NA	NA	NA
ILMN_1689972	7.74737	6.80512	-0.94225	RRP9	9136	ribosomal RNA processing 9, small subunit (SSU) processome component, homolog (yeast)
ILMN_1705774	9.41833	8.47733	-0.940997	TIGD5	84948	tigger transposable element derived 5
ILMN_1815723	8.56495	7.62409	-0.940855	NUP35	129401	nucleoporin 35kDa
ILMN_1761486	7.31861	6.37847	-0.94014	BORA	79866	bora, aurora kinase A activator
ILMN_1673252	11.583	10.6432	-0.939773	AIMP2	7965	aminoacyl tRNA synthetase complex-interacting multifunctional protein 2
ILMN_2291083	7.06926	6.12952	-0.939735	SLC6A15	55117	solute carrier family 6 (neutral amino acid transporter), member 15
ILMN_3267670	7.8014	6.86199	-0.939405	G2E3	55632	G2/M-phase specific E3 ubiquitin protein ligase
ILMN_1740752	7.09225	6.15301	-0.939247	AGPAT6	137964	1-acylglycerol-3-phosphate O-acyltransferase 6 (lysophosphatidic acid acyltransferase, zeta)
ILMN_1715680	7.49969	6.56071	-0.938984	NEIL2	252969	nei endonuclease VIII-like 2 (E. coli)
ILMN_1756328	5.24337	4.30474	-0.938634	SETD3	84193	SET domain containing 3
ILMN_2320906	7.56467	6.62638	-0.938289	RTN3	10313	reticulon 3
ILMN_1682316	9.13196	8.19372	-0.938239	TRIM33	51592	tripartite motif containing 33
ILMN_1714952	7.76792	6.83011	-0.937804	ZNF703	80139	zinc finger protein 703
ILMN_2165867	8.02329	7.08579	-0.937497	DHCR7	1717	7-dehydrocholesterol reductase
ILMN_1782389	6.5444	5.60696	-0.937434	LAD1	3898	ladinin 1
ILMN_2383484	8.58828	7.65086	-0.937419	C19orf48	84798	chromosome 19 open reading frame 48
ILMN_1767260	7.0013	6.06417	-0.937132	CCDC138	165055	coiled-coil domain containing 138
ILMN_1727459	6.6314	5.6943	-0.937104	ORC1	4998	origin recognition complex, subunit 1
ILMN_1771903	10.3758	9.43903	-0.9368	NUP37	79023	nucleoporin 37kDa
ILMN_1671257	11.0061	10.0695	-0.936667	DKC1	1736	dyskeratosis congenita 1, dyskerin
ILMN_1764861	8.72476	7.78826	-0.936504	ISOC1	51015	isochorismatase domain containing 1
ILMN_1708798	6.11972	5.18338	-0.936334	EAF2	55840	ELL associated factor 2
ILMN_2122953	11.5392	10.6033	-0.935857	CISD1	55847	CDGSH iron sulfur domain 1
ILMN_1797693	7.89129	6.95642	-0.934868	BRI3BP	140707	BRI3 binding protein
ILMN_2107991	10.358	9.42331	-0.934726	HABP4	22927	hyaluronan binding protein 4
ILMN_1787378	7.88184	6.94795	-0.933896	ADD3	120	adducin 3 (gamma)
ILMN_1778836	10.2848	9.3519	-0.932887	SRSF7	6432	serine/arginine-rich splicing factor 7
ILMN_1690490	4.97116	4.03876	-0.932404	ZFP41	286128	zinc finger protein 41 homolog (mouse)
ILMN_1696419	8.3568	7.42473	-0.932067	STOM	2040	stomatin
ILMN_1666634	8.63787	7.70661	-0.93126	FAF1	11124	Fas (TNFRSF6) associated factor 1
ILMN_3242196	7.30323	6.3722	-0.931038	NA	NA	NA
ILMN_3248511	6.51356	5.58276	-0.930794	FAM167A	83648	family with sequence similarity 167, member A
ILMN_1755974	7.89019	6.95946	-0.930732	ALDOC	230	aldolase C, fructose-bisphosphate
ILMN_1656501	7.87119	6.9407	-0.930492	DUSP5	1847	dual specificity phosphatase 5
ILMN_1811933	9.09045	8.16056	-0.92989	SHMT1	6470	serine hydroxymethyltransferase 1 (soluble)
ILMN_1676897	4.9188	3.98946	-0.929341	HSPA12B	116835	heat shock 70kD protein 12B
ILMN_1765409	9.33178	8.40339	-0.928395	STAM	8027	signal transducing adaptor molecule (SH3 domain and ITAM motif) 1
ILMN_1696330	8.64285	7.71478	-0.928067	GUF1	60558	GUF1 GTPase homolog (S. cerevisiae)
ILMN_1661363	7.06395	6.13629	-0.927657	NA	NA	NA
ILMN_2383300	7.70668	6.77904	-0.927639	PTPRU	10076	protein tyrosine phosphatase, receptor type, U
ILMN_1722855	8.95099	8.02374	-0.927254	VEGFB	7423	vascular endothelial growth factor B
ILMN_1742601	5.07511	4.14813	-0.926984	CR1	1378	complement component (3b/4b) receptor 1 (Knops blood group)
ILMN_1700257	7.36988	6.44373	-0.926143	C4orf32	132720	chromosome 4 open reading frame 32
ILMN_1700604	10.387	9.4611	-0.925931	RBM14	10432	RNA binding motif protein 14
ILMN_1798827	8.32988	7.40409	-0.92579	SRBD1	55133	S1 RNA binding domain 1
ILMN_1745499	6.77578	5.85012	-0.92566	UXT	8409	ubiquitously-expressed, prefoldin-like chaperone
ILMN_1697567	10.1514	9.22588	-0.925485	TPM3	7170	tropomyosin 3
ILMN_1741585	8.06037	7.13518	-0.925193	SFMBT1	51460	Scm-like with four mbt domains 1
ILMN_2139827	6.49639	5.57222	-0.924174	FAM54A	113115	family with sequence similarity 54, member A
ILMN_1693410	9.42433	8.50043	-0.923899	NA	NA	NA
ILMN_1674402	5.49367	4.56989	-0.923784	TMEM71	137835	transmembrane protein 71
ILMN_2275533	6.57984	5.65624	-0.923608	DIAPH3	81624	diaphanous homolog 3 (Drosophila)
ILMN_2229940	7.97357	7.05026	-0.923311	PRADC1	84279	protease-associated domain containing 1
ILMN_3182942	7.22928	6.30752	-0.921761	NA	NA	NA
ILMN_1786105	9.3053	8.3836	-0.921696	PCBD1	5092	pterin-4 alpha-carbinolamine dehydratase/dimerization cofactor of hepatocyte nuclear factor 1 alpha
ILMN_1757636	7.48514	6.56355	-0.921592	SETD9	133383	SET domain containing 9
ILMN_1718336	12.2828	11.3617	-0.921011	C7orf50	84310	chromosome 7 open reading frame 50
ILMN_3307648	12.1011	11.1803	-0.920728	CS	1431	citrate synthase
ILMN_1779616	11.2262	10.3062	-0.920043	SUCLG1	8802	succinate-CoA ligase, alpha subunit
ILMN_1687107	8.8455	7.92546	-0.920042	RFWD3	55159	ring finger and WD repeat domain 3
ILMN_3234547	9.97183	9.05189	-0.919935	NA	NA	NA
ILMN_1718446	6.68796	5.76811	-0.919847	FAM69B	138311	family with sequence similarity 69, member B
ILMN_2289849	6.71629	5.79657	-0.919729	FCGR2A	2212	Fc fragment of IgG, low affinity IIa, receptor (CD32)
ILMN_1757106	8.3463	7.42687	-0.919429	MARCH6	10299	membrane-associated ring finger (C3HC4) 6, E3 ubiquitin protein ligase
ILMN_1704550	7.90299	6.984	-0.918989	AZIN1	51582	antizyme inhibitor 1
ILMN_1679731	8.40094	7.48265	-0.918288	SLC15A4	121260	solute carrier family 15, member 4
ILMN_1751956	13.1075	12.1892	-0.918271	MGST3	4259	microsomal glutathione S-transferase 3
ILMN_1654068	7.80779	6.88973	-0.918055	NUDT1	4521	nudix (nucleoside diphosphate linked moiety X)-type motif 1
ILMN_1686388	9.09851	8.1805	-0.918012	TPM3	7170	tropomyosin 3
ILMN_1752582	11.168	10.25	-0.917989	RAB5B	5869	RAB5B, member RAS oncogene family
ILMN_1695386	10.0377	9.12049	-0.917185	RAD51C	5889	RAD51 homolog C (S. cerevisiae)
ILMN_2409451	8.7656	7.8485	-0.917101	NCKAP1	10787	NCK-associated protein 1
ILMN_1814122	9.02092	8.10386	-0.917061	MDC1	9656	mediator of DNA-damage checkpoint 1
ILMN_1807501	6.47878	5.56186	-0.916918	GINS4	84296	GINS complex subunit 4 (Sld5 homolog)
ILMN_2214278	7.73015	6.81348	-0.916675	ANKRD32	84250	ankyrin repeat domain 32
ILMN_1784871	12.0249	11.1083	-0.916618	FASN	2194	fatty acid synthase
ILMN_1704750	13.2381	12.3226	-0.915497	TUBB	203068	tubulin, beta class I
ILMN_1797793	8.61029	7.6949	-0.91539	BLVRB	645	biliverdin reductase B (flavin reductase (NADPH))
ILMN_2096372	6.2282	5.31295	-0.915246	ALDH1A1	216	aldehyde dehydrogenase 1 family, member A1
ILMN_1733869	8.3498	7.43499	-0.914803	OGDH	4967	oxoglutarate (alpha-ketoglutarate) dehydrogenase (lipoamide)
ILMN_3204890	9.3213	8.4067	-0.914594	HSPD1	3329	heat shock 60kDa protein 1 (chaperonin)
ILMN_2134538	11.6407	10.7262	-0.914423	FTH1	2495	ferritin, heavy polypeptide 1
ILMN_2098446	7.76261	6.84821	-0.914393	PMAIP1	5366	phorbol-12-myristate-13-acetate-induced protein 1
ILMN_3235397	6.8586	5.94427	-0.914336	SNORD110	692213	small nucleolar RNA, C/D box 110
ILMN_1788810	7.6123	6.69808	-0.914222	NAA25	80018	N(alpha)-acetyltransferase 25, NatB auxiliary subunit
ILMN_1781536	9.71237	8.79823	-0.914148	FAH	2184	fumarylacetoacetate hydrolase (fumarylacetoacetase)
ILMN_2166524	7.56989	6.65582	-0.914073	CCNYL1	151195	cyclin Y-like 1
ILMN_1760201	11.2913	10.3775	-0.913856	DNMT1	1786	DNA (cytosine-5-)-methyltransferase 1
ILMN_1663131	11.0663	10.1528	-0.913529	NA	NA	NA
ILMN_2402629	6.80478	5.89131	-0.913473	METTL9	51108	methyltransferase like 9
ILMN_1689001	11.7816	10.8681	-0.913457	CDK4	1019	cyclin-dependent kinase 4
ILMN_2116661	9.98331	9.0699	-0.913415	PRPSAP2	5636	phosphoribosyl pyrophosphate synthetase-associated protein 2
ILMN_1678757	9.93737	9.0241	-0.913268	BCYRN1	618	brain cytoplasmic RNA 1 (non-protein coding)
ILMN_1700515	9.53394	8.62093	-0.913015	C17orf58	284018	chromosome 17 open reading frame 58
ILMN_1745806	9.88209	8.96915	-0.912939	PEMT	10400	phosphatidylethanolamine N-methyltransferase
ILMN_1703754	8.13355	7.22077	-0.912778	CEP192	55125	centrosomal protein 192kDa
ILMN_1652638	8.07024	7.15808	-0.912164	NA	NA	NA
ILMN_1725271	7.64223	6.73011	-0.912122	GPR3	2827	G protein-coupled receptor 3
ILMN_1857915	12.0991	11.1875	-0.911522	LOC401397	401397	uncharacterized LOC401397
ILMN_2112811	8.92588	8.01456	-0.911319	NA	NA	NA
ILMN_2381397	13.5817	12.671	-0.91074	HSPD1	3329	heat shock 60kDa protein 1 (chaperonin)
ILMN_1727050	7.06685	6.15663	-0.910222	PPFIA1	8500	protein tyrosine phosphatase, receptor type, f polypeptide (PTPRF), interacting protein (liprin), alpha 1
ILMN_2228710	10.6383	9.72821	-0.910074	PDCD5	9141	programmed cell death 5
ILMN_2090786	6.61852	5.70952	-0.908995	GCSH	2653	glycine cleavage system protein H (aminomethyl carrier)
ILMN_1652580	7.09118	6.18237	-0.908811	POLD1	5424	polymerase (DNA directed), delta 1, catalytic subunit 125kDa
ILMN_1770038	6.98695	6.07857	-0.908382	LAMA1	284217	laminin, alpha 1
ILMN_1779517	5.71585	4.8076	-0.908249	RASEF	158158	RAS and EF-hand domain containing
ILMN_1692651	9.69148	8.78327	-0.908209	PHB	5245	prohibitin
ILMN_1737413	8.12368	7.21585	-0.907833	MSH2	4436	mutS homolog 2, colon cancer, nonpolyposis type 1 (E. coli)
ILMN_2255001	8.88166	7.97397	-0.907689	OVOS2	144203	ovostatin 2
ILMN_1809047	7.31553	6.40819	-0.907336	TBRG4	9238	transforming growth factor beta regulator 4
ILMN_2047618	4.55473	3.64743	-0.907306	KCNE1	3753	potassium voltage-gated channel, Isk-related family, member 1
ILMN_2120555	10.4309	9.52415	-0.906795	ADCY1	107	adenylate cyclase 1 (brain)
ILMN_2101375	8.64615	7.73961	-0.906532	CCDC77	84318	coiled-coil domain containing 77
ILMN_1688765	4.75992	3.85355	-0.906371	ZNF221	7638	zinc finger protein 221
ILMN_1753582	10.1116	9.20609	-0.905534	RPA2	6118	replication protein A2, 32kDa
ILMN_2088612	7.90718	7.00215	-0.905024	XPO4	64328	exportin 4
ILMN_2382127	8.08075	7.17574	-0.905007	PPFIA1	8500	protein tyrosine phosphatase, receptor type, f polypeptide (PTPRF), interacting protein (liprin), alpha 1
ILMN_1707858	13.9894	13.0846	-0.904727	H2AFZ	3015	H2A histone family, member Z
ILMN_1737475	7.61876	6.71441	-0.904342	ABHD11	83451	abhydrolase domain containing 11
ILMN_3215712	12.7011	11.7973	-0.903767	NA	NA	NA
ILMN_1679209	11.6853	10.7818	-0.903564	HSPA9	3313	heat shock 70kDa protein 9 (mortalin)
ILMN_1789405	8.21638	7.31347	-0.90291	C22orf25	128989	chromosome 22 open reading frame 25
ILMN_1673543	8.15629	7.25348	-0.902813	PGM2	55276	phosphoglucomutase 2
ILMN_1772286	6.19561	5.29328	-0.902329	OCIAD2	132299	OCIA domain containing 2
ILMN_3246353	7.45748	6.55605	-0.901427	SNORD65	692106	small nucleolar RNA, C/D box 65
ILMN_2384122	10.9703	10.0697	-0.900661	GPR56	9289	G protein-coupled receptor 56
ILMN_1789804	5.51584	4.6154	-0.900432	LINC00167	440072	long intergenic non-protein coding RNA 167
ILMN_2122952	11.5276	10.6274	-0.900163	CISD1	55847	CDGSH iron sulfur domain 1
ILMN_1679274	7.09788	6.19805	-0.899821	NA	NA	NA
ILMN_3236935	7.95983	7.06023	-0.899596	ARHGDIA	396	Rho GDP dissociation inhibitor (GDI) alpha
ILMN_2155272	6.6802	5.78066	-0.89954	PIF1	80119	PIF1 5'-to-3' DNA helicase homolog (S. cerevisiae)
ILMN_1673962	10.4541	9.55475	-0.899323	NUP205	23165	nucleoporin 205kDa
ILMN_3235104	8.11681	7.21767	-0.89914	KIAA1731	85459	KIAA1731
ILMN_1706149	7.95456	7.05552	-0.899038	PDCD2L	84306	programmed cell death 2-like
ILMN_1742089	6.83347	5.93467	-0.898792	NLN	57486	neurolysin (metallopeptidase M3 family)
ILMN_1786045	10.293	9.39553	-0.897495	SLC24A5	283652	solute carrier family 24, member 5
ILMN_1733627	8.10001	7.20296	-0.897049	NEDD4L	23327	neural precursor cell expressed, developmentally down-regulated 4-like, E3 ubiquitin protein ligase
ILMN_1753353	9.30408	8.40713	-0.896947	SLBP	7884	stem-loop binding protein
ILMN_1755911	6.73575	5.83952	-0.896235	ING5	84289	inhibitor of growth family, member 5
ILMN_1790781	6.70388	5.80799	-0.895891	DHRS13	147015	dehydrogenase/reductase (SDR family) member 13
ILMN_3228700	8.18417	7.28848	-0.895684	POLD2	5425	polymerase (DNA directed), delta 2, regulatory subunit 50kDa
ILMN_2401436	6.49102	5.59616	-0.894856	PKMYT1	9088	protein kinase, membrane associated tyrosine/threonine 1
ILMN_1757440	10.1207	9.22584	-0.894813	FAM69B	138311	family with sequence similarity 69, member B
ILMN_1781638	9.12269	8.22879	-0.893906	HDDC3	374659	HD domain containing 3
ILMN_1677261	7.01253	6.12019	-0.892343	LZTS1	11178	leucine zipper, putative tumor suppressor 1
ILMN_1737254	6.82672	5.93469	-0.892031	USP1	7398	ubiquitin specific peptidase 1
ILMN_1668012	10.4009	9.50955	-0.891402	SLC25A13	10165	solute carrier family 25, member 13 (citrin)
ILMN_3271587	6.52721	5.63614	-0.891075	NA	NA	NA
ILMN_1807455	11.5382	10.6472	-0.891022	DHRS7	51635	dehydrogenase/reductase (SDR family) member 7
ILMN_1761961	10.3293	9.43879	-0.890464	CCDC90A	63933	coiled-coil domain containing 90A
ILMN_1656144	4.84179	3.95198	-0.889811	MAPKAPK2	9261	mitogen-activated protein kinase-activated protein kinase 2
ILMN_1698209	9.81646	8.92667	-0.889792	AGPS	8540	alkylglycerone phosphate synthase
ILMN_1731640	8.77895	7.8893	-0.889646	TMSB15B	286527	thymosin beta 15B
ILMN_1749907	7.15189	6.2624	-0.889486	CCT6P3	643180	chaperonin containing TCP1, subunit 6 (zeta) pseudogene 3
ILMN_1800659	11.6731	10.7838	-0.889277	PGM1	5236	phosphoglucomutase 1
ILMN_3197767	11.3391	10.45	-0.889145	NA	NA	NA
ILMN_1684054	7.78081	6.89168	-0.889138	ASAH1	427	N-acylsphingosine amidohydrolase (acid ceramidase) 1
ILMN_2181593	7.3887	6.50043	-0.888272	MAGEA1	4100	melanoma antigen family A, 1 (directs expression of antigen MZ2-E)
ILMN_2046611	9.06873	8.18051	-0.888218	MCOLN3	55283	mucolipin 3
ILMN_1669851	7.61262	6.72456	-0.888063	STAG3L4	64940	stromal antigen 3-like 4
ILMN_1667748	11.658	10.77	-0.887986	ANKRD33	341405	ankyrin repeat domain 33
ILMN_2366490	8.51222	7.62429	-0.887928	ZNF706	51123	zinc finger protein 706
ILMN_1652171	5.96085	5.07297	-0.887875	CDKN2C	1031	cyclin-dependent kinase inhibitor 2C (p18, inhibits CDK4)
ILMN_1718297	9.1544	8.26655	-0.887845	EML4	27436	echinoderm microtubule associated protein like 4
ILMN_3244893	6.64066	5.75295	-0.887705	BAG2	9532	BCL2-associated athanogene 2
ILMN_1763884	10.3202	9.43379	-0.886373	NA	NA	NA
ILMN_2406501	7.18084	6.29456	-0.886278	SOD2	6648	superoxide dismutase 2, mitochondrial
ILMN_1664602	8.49836	7.61222	-0.886136	NA	NA	NA
ILMN_2148150	6.57477	5.68922	-0.885555	CHAC2	494143	ChaC, cation transport regulator homolog 2 (E. coli)
ILMN_1787676	6.06138	5.17585	-0.885523	NA	NA	NA
ILMN_3283742	8.78541	7.90017	-0.885244	ANP32B	10541	acidic (leucine-rich) nuclear phosphoprotein 32 family, member B
ILMN_1762631	5.8798	4.99501	-0.884792	TSC2	7249	tuberous sclerosis 2
ILMN_1679912	10.0993	9.21456	-0.884716	DPH3	285381	DPH3, KTI11 homolog (S. cerevisiae)
ILMN_3242967	6.96331	6.07876	-0.88455	NA	NA	NA
ILMN_3214893	7.50655	6.62201	-0.88454	NA	NA	NA
ILMN_1723158	9.87725	8.99292	-0.884331	NOP2	4839	NOP2 nucleolar protein homolog (yeast)
ILMN_1711227	9.36514	8.48093	-0.884208	GMDS	2762	GDP-mannose 4,6-dehydratase
ILMN_1773645	7.95809	7.07398	-0.884109	GMPPB	29925	GDP-mannose pyrophosphorylase B
ILMN_3191030	8.9597	8.0756	-0.884093	LOC100129960	100129960	syndecan binding protein (syntenin) pseudogene
ILMN_1686871	11.7784	10.8946	-0.883874	PARP1	142	poly (ADP-ribose) polymerase 1
ILMN_1773849	9.88769	9.00395	-0.883739	ATP6V0C	527	ATPase, H+ transporting, lysosomal 16kDa, V0 subunit c
ILMN_1809662	7.53329	6.64987	-0.883428	MZT1	440145	mitotic spindle organizing protein 1
ILMN_1737398	12.1002	11.217	-0.883157	PTPLAD1	51495	protein tyrosine phosphatase-like A domain containing 1
ILMN_2154094	6.84967	5.9666	-0.883061	STX7	8417	syntaxin 7
ILMN_1730928	10.6553	9.77246	-0.882799	CDK5R1	8851	cyclin-dependent kinase 5, regulatory subunit 1 (p35)
ILMN_2326509	9.43306	8.55068	-0.882378	CASP1	834	caspase 1, apoptosis-related cysteine peptidase
ILMN_2135798	8.82998	7.94846	-0.881521	NR2C2AP	126382	nuclear receptor 2C2-associated protein
ILMN_1750711	6.47287	5.59206	-0.88081	MYO19	80179	myosin XIX
ILMN_1748770	10.5628	9.68212	-0.880723	CKAP5	9793	cytoskeleton associated protein 5
ILMN_1880012	7.75065	6.87015	-0.880497	SEMA5A	9037	sema domain, seven thrombospondin repeats (type 1 and type 1-like), transmembrane domain (TM) and short cytoplasmic domain, (semaphorin) 5A
ILMN_2176768	8.81935	7.93932	-0.88003	SEPHS1	22929	selenophosphate synthetase 1
ILMN_3304887	8.70114	7.82136	-0.879772	NA	NA	NA
ILMN_2198897	5.17046	4.29077	-0.879687	ABCD2	225	ATP-binding cassette, sub-family D (ALD), member 2
ILMN_1727855	8.06555	7.18588	-0.879676	PEMT	10400	phosphatidylethanolamine N-methyltransferase
ILMN_1662932	6.80965	5.9301	-0.87955	LCP1	3936	lymphocyte cytosolic protein 1 (L-plastin)
ILMN_1702763	8.07095	7.19346	-0.877487	ZMYM1	79830	zinc finger, MYM-type 1
ILMN_1898662	6.14996	5.27255	-0.877407	NA	NA	NA
ILMN_1762224	8.67055	7.79336	-0.877187	HPS3	84343	Hermansky-Pudlak syndrome 3
ILMN_1691480	9.11139	8.23505	-0.876346	LONP2	83752	lon peptidase 2, peroxisomal
ILMN_1750785	5.12666	4.25037	-0.876296	SYTL1	84958	synaptotagmin-like 1
ILMN_1653529	9.40548	8.52983	-0.87565	TEX10	54881	testis expressed 10
ILMN_1797499	6.88205	6.00698	-0.875068	PRKDC	5591	protein kinase, DNA-activated, catalytic polypeptide
ILMN_1661439	10.4624	9.58762	-0.874804	FLOT1	10211	flotillin 1
ILMN_1775744	9.25888	8.38444	-0.874441	MRPS16	51021	mitochondrial ribosomal protein S16
ILMN_1654691	8.09084	7.21672	-0.874126	FKBP3	2287	FK506 binding protein 3, 25kDa
ILMN_2066124	10.4769	9.60295	-0.873922	AFG3L2	10939	AFG3 ATPase family gene 3-like 2 (S. cerevisiae)
ILMN_1655093	7.0125	6.13972	-0.872786	ING5	84289	inhibitor of growth family, member 5
ILMN_2327090	9.28086	8.40866	-0.872193	MAEA	10296	macrophage erythroblast attacher
ILMN_3219808	6.68197	5.81024	-0.871728	NA	NA	NA
ILMN_1789567	7.71501	6.84331	-0.871695	MAGED2	10916	melanoma antigen family D, 2
ILMN_2381758	9.89063	9.01903	-0.8716	G3BP2	9908	GTPase activating protein (SH3 domain) binding protein 2
ILMN_2326324	7.78569	6.91424	-0.871452	LDHC	3948	lactate dehydrogenase C
ILMN_1787526	5.88888	5.01745	-0.871428	C2orf88	84281	chromosome 2 open reading frame 88
ILMN_1697736	8.76838	7.89729	-0.871089	EXOSC2	23404	exosome component 2
ILMN_1760802	6.28295	5.41213	-0.870827	MRE11A	4361	MRE11 meiotic recombination 11 homolog A (S. cerevisiae)
ILMN_1675219	6.2328	5.36242	-0.870375	WDHD1	11169	WD repeat and HMG-box DNA binding protein 1
ILMN_2381753	11.476	10.6056	-0.870318	G3BP2	9908	GTPase activating protein (SH3 domain) binding protein 2
ILMN_2194009	7.34887	6.4791	-0.869769	ABCC4	10257	ATP-binding cassette, sub-family C (CFTR/MRP), member 4
ILMN_1708340	8.11719	7.24782	-0.869365	DAPK1	1612	death-associated protein kinase 1
ILMN_1777499	6.83186	5.96265	-0.869204	AK4	205	adenylate kinase 4
ILMN_1760121	8.80685	7.9377	-0.869157	RRAGC	64121	Ras-related GTP binding C
ILMN_1719785	7.28113	6.41216	-0.868975	UCK1	83549	uridine-cytidine kinase 1
ILMN_2112402	9.90121	9.03245	-0.868757	PHF5A	84844	PHD finger protein 5A
ILMN_1673682	9.96291	9.09416	-0.86875	GATAD2A	54815	GATA zinc finger domain containing 2A
ILMN_1766275	8.35443	7.48582	-0.868607	PIK3CD	5293	phosphoinositide-3-kinase, catalytic, delta polypeptide
ILMN_1661717	9.65919	8.79063	-0.868559	TFDP1	7027	transcription factor Dp-1
ILMN_2343010	11.952	11.0838	-0.868238	BOLA3	388962	bolA homolog 3 (E. coli)
ILMN_1677768	8.8249	7.9567	-0.868199	POR	5447	P450 (cytochrome) oxidoreductase
ILMN_1654414	8.43373	7.5656	-0.868134	ACSL3	2181	acyl-CoA synthetase long-chain family member 3
ILMN_1722025	7.19197	6.32457	-0.867408	CPEB4	80315	cytoplasmic polyadenylation element binding protein 4
ILMN_2385220	8.03224	7.16508	-0.86716	DFFA	1676	DNA fragmentation factor, 45kDa, alpha polypeptide
ILMN_2112744	5.76669	4.89961	-0.867074	P2RX6P	440799	purinergic receptor P2X, ligand-gated ion channel, 6 pseudogene
ILMN_1676159	8.25049	7.38369	-0.866794	MST4	51765	serine/threonine protein kinase MST4
ILMN_2348975	6.56279	5.69613	-0.86666	NASP	4678	nuclear autoantigenic sperm protein (histone-binding)
ILMN_1746171	10.3429	9.47695	-0.865909	H2AFY	9555	H2A histone family, member Y
ILMN_1708151	11.7852	10.9193	-0.865893	LAGE3	8270	L antigen family, member 3
ILMN_2359945	6.53134	5.66551	-0.865831	NA	NA	NA
ILMN_1772686	6.57671	5.71157	-0.865143	FGD3	89846	FYVE, RhoGEF and PH domain containing 3
ILMN_3247723	9.58966	8.725	-0.864663	NOP16	51491	NOP16 nucleolar protein homolog (yeast)
ILMN_1711878	10.5395	9.67504	-0.864477	ENOPH1	58478	enolase-phosphatase 1
ILMN_1675656	8.26914	7.40564	-0.863497	PPFIBP2	8495	PTPRF interacting protein, binding protein 2 (liprin beta 2)
ILMN_1689257	7.74514	6.88298	-0.86216	MAEA	10296	macrophage erythroblast attacher
ILMN_1726659	8.02301	7.16126	-0.861755	THOP1	7064	thimet oligopeptidase 1
ILMN_3200921	12.6067	11.7451	-0.861659	SMS	6611	spermine synthase
ILMN_1758104	10.4643	9.60284	-0.861463	PRPS2	5634	phosphoribosyl pyrophosphate synthetase 2
ILMN_1738558	10.267	9.40582	-0.861184	RGS20	8601	regulator of G-protein signaling 20
ILMN_1798458	8.20131	7.34041	-0.860899	KAZN	23254	kazrin, periplakin interacting protein
ILMN_1704873	10.6223	9.76162	-0.860683	TCEB1	6921	transcription elongation factor B (SIII), polypeptide 1 (15kDa, elongin C)
ILMN_2058347	7.47757	6.61718	-0.860384	NT5DC1	221294	5'-nucleotidase domain containing 1
ILMN_1728435	8.67324	7.81336	-0.859878	C12orf45	121053	chromosome 12 open reading frame 45
ILMN_1891042	5.86497	5.0061	-0.858875	NA	NA	NA
ILMN_2110908	10.6862	9.82807	-0.858113	MYC	4609	v-myc myelocytomatosis viral oncogene homolog (avian)
ILMN_3235472	8.69039	7.83232	-0.85807	WDYHV1	55093	WDYHV motif containing 1
ILMN_1703593	9.61122	8.75345	-0.857769	BAIAP2L1	55971	BAI1-associated protein 2-like 1
ILMN_1663444	7.20945	6.35173	-0.857723	LIN7B	64130	lin-7 homolog B (C. elegans)
ILMN_1677906	10.4684	9.6107	-0.857688	LOC100506248	100506248	prothymosin alpha-like
ILMN_2043809	10.1758	9.31822	-0.857617	PFKM	5213	phosphofructokinase, muscle
ILMN_1799280	7.64088	6.78389	-0.856995	BDH1	622	3-hydroxybutyrate dehydrogenase, type 1
ILMN_1685742	7.03201	6.17516	-0.856844	NIPA2	81614	non imprinted in Prader-Willi/Angelman syndrome 2
ILMN_1788131	5.98318	5.127	-0.856174	CYP26A1	1592	cytochrome P450, family 26, subfamily A, polypeptide 1
ILMN_2130635	7.84141	6.98537	-0.856038	FOXRED2	80020	FAD-dependent oxidoreductase domain containing 2
ILMN_1680130	8.82924	7.97335	-0.85589	DYM	54808	dymeclin
ILMN_3299583	6.28573	5.42996	-0.855773	CKS1B	1163	CDC28 protein kinase regulatory subunit 1B
ILMN_1767658	9.28465	8.42958	-0.85507	RRS1	23212	RRS1 ribosome biogenesis regulator homolog (S. cerevisiae)
ILMN_1847494	6.59522	5.74036	-0.854857	NA	NA	NA
ILMN_1680314	13.4302	12.5756	-0.854642	TXN	7295	thioredoxin
ILMN_1787628	12.251	11.3971	-0.853898	NOP56	10528	NOP56 ribonucleoprotein homolog (yeast)
ILMN_1698533	8.6188	7.76557	-0.853228	IDH3A	3419	isocitrate dehydrogenase 3 (NAD+) alpha
ILMN_2170515	9.3138	8.46078	-0.853015	METTL11A	28989	methyltransferase like 11A
ILMN_1786470	8.16462	7.31223	-0.852397	C1orf74	148304	chromosome 1 open reading frame 74
ILMN_1736670	10.458	9.6058	-0.852181	PPP1R3C	5507	protein phosphatase 1, regulatory subunit 3C
ILMN_1758906	9.7535	8.90166	-0.851841	GNA13	10672	guanine nucleotide binding protein (G protein), alpha 13
ILMN_1692664	8.00449	7.15294	-0.851554	PRR5	55615	proline rich 5 (renal)
ILMN_1669210	7.45384	6.60281	-0.851027	SNORD16	595097	small nucleolar RNA, C/D box 16
ILMN_2390299	9.78551	8.9345	-0.851007	PSMB8	5696	proteasome (prosome, macropain) subunit, beta type, 8 (large multifunctional peptidase 7)
ILMN_1793474	10.7654	9.91439	-0.850988	INSIG1	3638	insulin induced gene 1
ILMN_2352121	10.3333	9.48248	-0.850798	NT5C3	51251	5'-nucleotidase, cytosolic III
ILMN_1776870	5.67726	4.82659	-0.850675	ESPNP	284729	espin pseudogene
ILMN_1661351	6.87123	6.02056	-0.85067	C17orf81	23587	chromosome 17 open reading frame 81
ILMN_2384536	9.21284	8.36235	-0.850492	ECI2	10455	enoyl-CoA delta isomerase 2
ILMN_1755352	7.07951	6.23004	-0.849468	TUB	7275	tubby homolog (mouse)
ILMN_2215881	6.24844	5.39955	-0.848892	ARHGAP11B	89839	Rho GTPase activating protein 11B
ILMN_2145997	8.21906	7.37017	-0.848891	SP4	6671	Sp4 transcription factor
ILMN_2227573	13.7026	12.8538	-0.848714	GSTO1	9446	glutathione S-transferase omega 1
ILMN_1700810	6.69405	5.84547	-0.848586	HSP90AA1	3320	heat shock protein 90kDa alpha (cytosolic), class A member 1
ILMN_1737406	9.75165	8.90311	-0.848535	KLF6	1316	Kruppel-like factor 6
ILMN_1673820	10.2868	9.43835	-0.84848	HLTF	6596	helicase-like transcription factor
ILMN_1688776	5.46155	4.61359	-0.847958	NA	NA	NA
ILMN_3234291	5.0342	4.1864	-0.847794	NA	NA	NA
ILMN_1719906	10.8906	10.0428	-0.847786	HADH	3033	hydroxyacyl-CoA dehydrogenase
ILMN_1703092	6.52857	5.68085	-0.847717	RECQL4	9401	RecQ protein-like 4
ILMN_1690909	7.98335	7.13586	-0.847496	HSBP1L1	440498	heat shock factor binding protein 1-like 1
ILMN_1677747	6.11369	5.2664	-0.847292	TMPO	7112	thymopoietin
ILMN_2367681	6.92353	6.07658	-0.846951	SPAG1	6674	sperm associated antigen 1
ILMN_1726704	6.90067	6.05497	-0.845691	RSC1A1	6248	regulatory solute carrier protein, family 1, member 1
ILMN_1771732	7.50247	6.65697	-0.845507	NA	NA	NA
ILMN_3308813	6.55013	5.70467	-0.845463	MIR599	693184	microRNA 599
ILMN_1659923	8.1997	7.35437	-0.845327	GNAQ	2776	guanine nucleotide binding protein (G protein), q polypeptide
ILMN_1696317	4.82908	3.98419	-0.844888	CACNA2D4	93589	calcium channel, voltage-dependent, alpha 2/delta subunit 4
ILMN_3191695	11.4786	10.6339	-0.844668	RAN	5901	RAN, member RAS oncogene family
ILMN_1664139	6.3597	5.51505	-0.844653	HAUS6	54801	HAUS augmin-like complex, subunit 6
ILMN_1788095	8.45868	7.61459	-0.844091	SPRYD3	84926	SPRY domain containing 3
ILMN_1698365	7.30923	6.46556	-0.84367	NHLRC3	387921	NHL repeat containing 3
ILMN_1845037	8.05667	7.21305	-0.84362	NA	NA	NA
ILMN_1740098	5.44429	4.60088	-0.843402	DEFB108B	245911	defensin, beta 108B
ILMN_1752213	10.8831	10.0399	-0.843173	TMEM60	85025	transmembrane protein 60
ILMN_1784206	7.27396	6.43095	-0.843017	NA	NA	NA
ILMN_1680925	8.85	8.00741	-0.842596	SLC9A3R1	9368	solute carrier family 9 (sodium/hydrogen exchanger), member 3 regulator 1
ILMN_2205350	9.56894	8.72654	-0.842401	NDUFAF4	29078	NADH dehydrogenase (ubiquinone) 1 alpha subcomplex, assembly factor 4
ILMN_3244348	7.88986	7.04793	-0.841927	SNORA18	677805	small nucleolar RNA, H/ACA box 18
ILMN_2141807	8.81635	7.97443	-0.841922	C15orf23	90417	chromosome 15 open reading frame 23
ILMN_1740487	8.46295	7.62107	-0.841877	CMTM7	112616	CKLF-like MARVEL transmembrane domain containing 7
ILMN_1740234	6.401	5.55942	-0.841584	GSTO2	119391	glutathione S-transferase omega 2
ILMN_1652716	5.58127	4.74056	-0.840704	ERI1	90459	exoribonuclease 1
ILMN_1656938	8.54006	7.69999	-0.840075	SLC37A2	219855	solute carrier family 37 (glycerol-3-phosphate transporter), member 2
ILMN_1705953	8.62155	7.78152	-0.840033	LONRF1	91694	LON peptidase N-terminal domain and ring finger 1
ILMN_3272603	8.94069	8.10075	-0.839935	FAM60A	58516	family with sequence similarity 60, member A
ILMN_3237632	9.94234	9.10243	-0.839913	NCLN	56926	nicalin
ILMN_2119555	7.14666	6.3069	-0.839759	TMTC3	160418	transmembrane and tetratricopeptide repeat containing 3
ILMN_1667022	6.7209	5.8812	-0.839706	PASK	23178	PAS domain containing serine/threonine kinase
ILMN_1772369	11.2726	10.4329	-0.839672	PDHA1	5160	pyruvate dehydrogenase (lipoamide) alpha 1
ILMN_2067370	12.1847	11.3452	-0.839478	SNRPF	6636	small nuclear ribonucleoprotein polypeptide F
ILMN_3239861	6.39003	5.55072	-0.839311	C10orf140	387640	chromosome 10 open reading frame 140
ILMN_1695759	8.36233	7.5232	-0.83913	AMDHD2	51005	amidohydrolase domain containing 2
ILMN_1660436	9.86552	9.02796	-0.837555	HSPA1B	3304	heat shock 70kDa protein 1B
ILMN_1739345	9.85052	9.01343	-0.837083	C11orf48	79081	chromosome 11 open reading frame 48
ILMN_1653878	5.01975	4.1827	-0.837047	CACNB2	783	calcium channel, voltage-dependent, beta 2 subunit
ILMN_1775736	6.31836	5.48136	-0.836999	NPM2	10361	nucleophosmin/nucleoplasmin 2
ILMN_1749875	12.5574	11.7204	-0.836914	LOC728715	728715	ovostatin homolog 2-like
ILMN_1865056	6.63428	5.79757	-0.836703	LOC100134361	100134361	uncharacterized LOC100134361
ILMN_1710479	6.03881	5.20211	-0.836698	NA	NA	NA
ILMN_1714438	8.5772	7.7406	-0.836603	MUTYH	4595	mutY homolog (E. coli)
ILMN_2337941	11.168	10.3314	-0.83659	COPS8	10920	COP9 constitutive photomorphogenic homolog subunit 8 (Arabidopsis)
ILMN_2115421	6.68331	5.84681	-0.836498	SLC25A16	8034	solute carrier family 25 (mitochondrial carrier; Graves disease autoantigen), member 16
ILMN_1756572	9.9212	9.08479	-0.836412	COQ2	27235	coenzyme Q2 homolog, prenyltransferase (yeast)
ILMN_2335398	6.97692	6.14109	-0.835833	CECR5	27440	cat eye syndrome chromosome region, candidate 5
ILMN_1663751	12.2285	11.3929	-0.83561	CYCS	54205	cytochrome c, somatic
ILMN_2364529	8.08363	7.24806	-0.835569	EZH2	2146	enhancer of zeste homolog 2 (Drosophila)
ILMN_2187718	12.919	12.0841	-0.834848	COX17	10063	COX17 cytochrome c oxidase assembly homolog (S. cerevisiae)
ILMN_2293167	6.70068	5.86606	-0.834628	LRR1	122769	leucine rich repeat protein 1
ILMN_1740512	9.0291	8.19451	-0.834592	TMSB15B	286527	thymosin beta 15B
ILMN_1802627	7.92089	7.08654	-0.83435	PSMG3	84262	proteasome (prosome, macropain) assembly chaperone 3
ILMN_1661366	10.0365	9.20221	-0.834324	PGAM1	5223	phosphoglycerate mutase 1 (brain)
ILMN_1671442	8.31657	7.48235	-0.834217	WDR43	23160	WD repeat domain 43
ILMN_2148012	5.86109	5.02693	-0.834157	NA	NA	NA
ILMN_1779828	9.1505	8.31653	-0.833969	EDEM1	9695	ER degradation enhancer, mannosidase alpha-like 1
ILMN_1811327	9.98551	9.15172	-0.833791	MRPL27	51264	mitochondrial ribosomal protein L27
ILMN_2173891	6.47531	5.64174	-0.833568	C19orf40	91442	chromosome 19 open reading frame 40
ILMN_1792712	6.59831	5.765	-0.833315	C4orf46	201725	chromosome 4 open reading frame 46
ILMN_1658740	6.37086	5.53766	-0.833204	NA	NA	NA
ILMN_1758055	8.4536	7.62048	-0.83312	YIF1B	90522	Yip1 interacting factor homolog B (S. cerevisiae)
ILMN_1746831	6.16536	5.33248	-0.832884	ZNF114	163071	zinc finger protein 114
ILMN_1769822	5.79824	4.96538	-0.832859	PLAA	9373	phospholipase A2-activating protein
ILMN_1748904	9.03035	8.19771	-0.832639	WTAP	9589	Wilms tumor 1 associated protein
ILMN_2373062	7.87354	7.04119	-0.832354	RHBDF2	79651	rhomboid 5 homolog 2 (Drosophila)
ILMN_1733259	5.92452	5.09219	-0.832332	ADORA3	140	adenosine A3 receptor
ILMN_1783225	5.36357	4.5313	-0.832267	OR51F2	119694	olfactory receptor, family 51, subfamily F, member 2
ILMN_1766713	12.6853	11.8531	-0.83219	HSPD1	3329	heat shock 60kDa protein 1 (chaperonin)
ILMN_1726064	9.78789	8.95572	-0.832164	PAK1IP1	55003	PAK1 interacting protein 1
ILMN_1686458	7.10223	6.27035	-0.831881	CEP152	22995	centrosomal protein 152kDa
ILMN_1761411	5.75362	4.92195	-0.831667	MCMBP	79892	minichromosome maintenance complex binding protein
ILMN_1781383	6.21667	5.38556	-0.831106	TONSL	4796	tonsoku-like, DNA repair protein
ILMN_1853738	5.57834	4.74724	-0.8311	SYCE2	256126	synaptonemal complex central element protein 2
ILMN_1785637	4.97405	4.14331	-0.830735	GNAS	2778	GNAS complex locus
ILMN_1661346	12.1353	11.3047	-0.830559	HNRNPA1	3178	heterogeneous nuclear ribonucleoprotein A1
ILMN_1668179	7.37287	6.54245	-0.830425	HNRNPF	3185	heterogeneous nuclear ribonucleoprotein F
ILMN_1699856	10.4955	9.66637	-0.829138	RALGDS	5900	ral guanine nucleotide dissociation stimulator
ILMN_1788457	7.24685	6.41774	-0.829112	ABCC4	10257	ATP-binding cassette, sub-family C (CFTR/MRP), member 4
ILMN_1708664	5.34353	4.51453	-0.829004	NA	NA	NA
ILMN_1674658	5.30599	4.47729	-0.828705	COX7B2	170712	cytochrome c oxidase subunit VIIb2
ILMN_2354237	6.95542	6.12677	-0.828656	PARP2	10038	poly (ADP-ribose) polymerase 2
ILMN_3227604	7.89223	7.06371	-0.828521	NA	NA	NA
ILMN_1708416	11.8641	11.0355	-0.828517	ARL6IP1	23204	ADP-ribosylation factor-like 6 interacting protein 1
ILMN_1796339	7.94311	7.11489	-0.828215	PLEKHA2	59339	pleckstrin homology domain containing, family A (phosphoinositide binding specific) member 2
ILMN_1698323	9.35449	8.52643	-0.828061	PLEKHB2	55041	pleckstrin homology domain containing, family B (evectins) member 2
ILMN_1778319	6.27781	5.4498	-0.828017	DMKN	93099	dermokine
ILMN_1742753	5.2943	4.46681	-0.827491	OR8D1	283159	olfactory receptor, family 8, subfamily D, member 1
ILMN_1653712	8.2383	7.41121	-0.82709	UAP1L1	91373	UDP-N-acteylglucosamine pyrophosphorylase 1-like 1
ILMN_1678448	5.60705	4.78029	-0.826757	UNC13C	440279	unc-13 homolog C (C. elegans)
ILMN_1694711	10.2988	9.47233	-0.826454	MAD2L1BP	9587	MAD2L1 binding protein
ILMN_2061452	8.02758	7.20114	-0.826432	ORC2	4999	origin recognition complex, subunit 2
ILMN_1707748	8.99387	8.1676	-0.826271	PIM3	415116	pim-3 oncogene
ILMN_3265797	12.3068	11.4806	-0.826248	HMGB1	3146	high mobility group box 1
ILMN_1795852	7.23702	6.41093	-0.826089	CCNE1	898	cyclin E1
ILMN_1694106	9.73284	8.90694	-0.825902	GPD1L	23171	glycerol-3-phosphate dehydrogenase 1-like
ILMN_1728887	8.81678	7.99123	-0.825555	PAK4	10298	p21 protein (Cdc42/Rac)-activated kinase 4
ILMN_1738529	8.44093	7.61572	-0.825219	BCS1L	617	BCS1-like (S. cerevisiae)
ILMN_1664168	8.71257	7.88749	-0.825087	SLC25A11	8402	solute carrier family 25 (mitochondrial carrier; oxoglutarate carrier), member 11
ILMN_1744251	6.45255	5.62755	-0.824999	TBXA2R	6915	thromboxane A2 receptor
ILMN_2326512	9.41288	8.58801	-0.824872	CASP1	834	caspase 1, apoptosis-related cysteine peptidase
ILMN_2053415	11.4162	10.5914	-0.824837	LDLR	3949	low density lipoprotein receptor
ILMN_1655694	8.04914	7.22441	-0.824731	NA	NA	NA
ILMN_1732885	7.15105	6.32649	-0.824556	SLX4	84464	SLX4 structure-specific endonuclease subunit homolog (S. cerevisiae)
ILMN_1806165	7.05482	6.23027	-0.824544	NA	NA	NA
ILMN_1771462	6.97266	6.14814	-0.824518	RPL36	25873	ribosomal protein L36
ILMN_1750273	8.07159	7.24729	-0.824304	RPL23AP7	118433	ribosomal protein L23a pseudogene 7
ILMN_2082762	7.6572	6.8339	-0.823298	SNORD68	606500	small nucleolar RNA, C/D box 68
ILMN_2054652	13.5906	12.7674	-0.823156	TYRP1	7306	tyrosinase-related protein 1
ILMN_3236945	10.5771	9.75405	-0.823071	PTPMT1	114971	protein tyrosine phosphatase, mitochondrial 1
ILMN_2386100	9.55738	8.73457	-0.822813	BUB3	9184	budding uninhibited by benzimidazoles 3 homolog (yeast)
ILMN_3275936	9.49298	8.67028	-0.822707	NA	NA	NA
ILMN_1798588	8.09642	7.27388	-0.822539	HLTF	6596	helicase-like transcription factor
ILMN_1776674	9.16067	8.3386	-0.822067	SAC3D1	29901	SAC3 domain containing 1
ILMN_1697729	6.10168	5.27967	-0.822006	MAP2K6	5608	mitogen-activated protein kinase kinase 6
ILMN_1726175	5.41138	4.59004	-0.821343	ITGAX	3687	integrin, alpha X (complement component 3 receptor 4 subunit)
ILMN_3284447	8.44506	7.62399	-0.821062	ABCE1	6059	ATP-binding cassette, sub-family E (OABP), member 1
ILMN_2352609	8.15051	7.32968	-0.820829	OGG1	4968	8-oxoguanine DNA glycosylase
ILMN_1669394	11.4287	10.6079	-0.820775	EI24	9538	etoposide induced 2.4 mRNA
ILMN_1680091	9.49673	8.67609	-0.820641	POP7	10248	processing of precursor 7, ribonuclease P/MRP subunit (S. cerevisiae)
ILMN_1675937	6.77963	5.95984	-0.819791	ANKRD9	122416	ankyrin repeat domain 9
ILMN_1803811	11.0591	10.2394	-0.819754	TRIB1	10221	tribbles homolog 1 (Drosophila)
ILMN_2207562	7.22613	6.40689	-0.819241	AP1AR	55435	adaptor-related protein complex 1 associated regulatory protein
ILMN_3177354	6.80163	5.98354	-0.818084	NA	NA	NA
ILMN_1765574	10.6543	9.83638	-0.817908	TFAP2A	7020	transcription factor AP-2 alpha (activating enhancer binding protein 2 alpha)
ILMN_1663257	9.22453	8.4072	-0.817333	ATP6V1C1	528	ATPase, H+ transporting, lysosomal 42kDa, V1 subunit C1
ILMN_3246419	5.62741	4.81036	-0.81705	NA	NA	NA
ILMN_1674706	9.45134	8.63507	-0.816266	MTHFD2	10797	methylenetetrahydrofolate dehydrogenase (NADP+ dependent) 2, methenyltetrahydrofolate cyclohydrolase
ILMN_2322842	9.56887	8.75274	-0.816129	PPHLN1	51535	periphilin 1
ILMN_2334121	8.11685	7.30084	-0.816007	PRKDC	5591	protein kinase, DNA-activated, catalytic polypeptide
ILMN_2321416	9.00209	8.18636	-0.815735	DIAPH1	1729	diaphanous homolog 1 (Drosophila)
ILMN_1748206	5.13294	4.31734	-0.815599	C20orf160	140706	chromosome 20 open reading frame 160
ILMN_1707312	7.66728	6.85182	-0.815469	NFIL3	4783	nuclear factor, interleukin 3 regulated
ILMN_1795021	5.68523	4.86982	-0.815405	CNTNAP4	85445	contactin associated protein-like 4
ILMN_3263918	8.25997	7.44475	-0.815216	PRR13	54458	proline rich 13
ILMN_2349129	7.75856	6.94335	-0.815205	DPP3	10072	dipeptidyl-peptidase 3
ILMN_1779353	9.26855	8.45427	-0.814279	PUS7	54517	pseudouridylate synthase 7 homolog (S. cerevisiae)
ILMN_1742147	9.17278	8.35869	-0.814093	UBL4A	8266	ubiquitin-like 4A
ILMN_3237419	7.17648	6.36295	-0.813535	NA	NA	NA
ILMN_1657515	8.61075	7.79752	-0.813222	RPS6KA5	9252	ribosomal protein S6 kinase, 90kDa, polypeptide 5
ILMN_2396982	9.81293	8.99993	-0.813	BCL2L12	83596	BCL2-like 12 (proline rich)
ILMN_1718132	10.8973	10.0843	-0.81299	ECHS1	1892	enoyl CoA hydratase, short chain, 1, mitochondrial
ILMN_1729498	6.66664	5.85419	-0.812453	NA	NA	NA
ILMN_1792384	9.98384	9.17141	-0.812431	HABP4	22927	hyaluronan binding protein 4
ILMN_1686457	5.7294	4.91707	-0.812337	NA	NA	NA
ILMN_3275499	6.83801	6.02573	-0.81228	DNAJC19	131118	DnaJ (Hsp40) homolog, subfamily C, member 19
ILMN_1811779	5.73209	4.91982	-0.812269	MGC24103	158295	uncharacterized MGC24103
ILMN_3306742	8.88404	8.07192	-0.812123	SIGMAR1	10280	sigma non-opioid intracellular receptor 1
ILMN_3279652	8.12967	7.3179	-0.811774	SLC25A5	292	solute carrier family 25 (mitochondrial carrier; adenine nucleotide translocator), member 5
ILMN_1782488	8.0482	7.23647	-0.811738	RNASEH2B	79621	ribonuclease H2, subunit B
ILMN_1728626	8.12569	7.31401	-0.811682	WDR5	11091	WD repeat domain 5
ILMN_2233099	7.96514	7.15352	-0.811619	SSRP1	6749	structure specific recognition protein 1
ILMN_1708936	11.0606	10.2491	-0.811476	EXOSC3	51010	exosome component 3
ILMN_1666932	7.56465	6.75319	-0.811456	FCGR2A	2212	Fc fragment of IgG, low affinity IIa, receptor (CD32)
ILMN_1710844	6.75428	5.94297	-0.811313	PARP10	84875	poly (ADP-ribose) polymerase family, member 10
ILMN_1772798	9.11206	8.30079	-0.811277	ARPP19	10776	cAMP-regulated phosphoprotein, 19kDa
ILMN_3240921	5.21029	4.39932	-0.810971	NA	NA	NA
ILMN_3309844	5.81796	5.00707	-0.810892	MIR448	554212	microRNA 448
ILMN_1699314	6.02505	5.21437	-0.810681	NA	NA	NA
ILMN_2348050	10.2117	9.40176	-0.809957	MRPL21	219927	mitochondrial ribosomal protein L21
ILMN_1702496	6.11881	5.30901	-0.809796	LOC441461	441461	uncharacterized LOC441461
ILMN_1685886	6.98259	6.17303	-0.809558	MAPK4	5596	mitogen-activated protein kinase 4
ILMN_1806845	7.2523	6.44279	-0.809509	NA	NA	NA
ILMN_1752755	5.49334	4.68406	-0.809281	VWF	7450	von Willebrand factor
ILMN_1797074	10.2228	9.4138	-0.809026	EMG1	10436	EMG1 nucleolar protein homolog (S. cerevisiae)
ILMN_1731612	10.5951	9.78607	-0.80899	UCHL5	51377	ubiquitin carboxyl-terminal hydrolase L5
ILMN_2056975	11.2521	10.4435	-0.808622	HPRT1	3251	hypoxanthine phosphoribosyltransferase 1
ILMN_1751904	10.5971	9.78891	-0.808229	EDNRB	1910	endothelin receptor type B
ILMN_1725791	10.5304	9.72218	-0.808208	PTPLA	9200	protein tyrosine phosphatase-like (proline instead of catalytic arginine), member A
ILMN_1741176	9.69636	8.88834	-0.808018	CHMP2B	25978	charged multivesicular body protein 2B
ILMN_3274351	8.09841	7.29088	-0.807537	NA	NA	NA
ILMN_1905548	7.39762	6.59008	-0.807537	MBNL3	55796	muscleblind-like splicing regulator 3
ILMN_1789510	10.865	10.0578	-0.807216	STIP1	10963	stress-induced-phosphoprotein 1
ILMN_1729115	11.5463	10.7392	-0.807099	UBE2S	27338	ubiquitin-conjugating enzyme E2S
ILMN_3301785	6.93711	6.13081	-0.806301	NA	NA	NA
ILMN_2202806	4.99204	4.18587	-0.806175	CEP57L1	285753	centrosomal protein 57kDa-like 1
ILMN_1737283	8.90573	8.0996	-0.806132	TMSB15B	286527	thymosin beta 15B
ILMN_1776052	12.3402	11.5348	-0.805398	HMGN2	3151	high mobility group nucleosomal binding domain 2
ILMN_1759325	8.23225	7.42761	-0.804632	C16orf91	283951	chromosome 16 open reading frame 91
ILMN_2228845	7.34336	6.53885	-0.80451	CCL28	56477	chemokine (C-C motif) ligand 28
ILMN_1691949	10.7683	9.96384	-0.804486	NA	NA	NA
ILMN_1679495	7.1887	6.38471	-0.80399	ULK3	25989	unc-51-like kinase 3 (C. elegans)
ILMN_1801118	10.3201	9.51612	-0.80396	SNRNP25	79622	small nuclear ribonucleoprotein 25kDa (U11/U12)
ILMN_1726756	7.15939	6.35557	-0.803818	FANCB	2187	Fanconi anemia, complementation group B
ILMN_3291472	8.67657	7.87307	-0.803502	NA	NA	NA
ILMN_2373779	9.67278	8.8694	-0.80338	COPS8	10920	COP9 constitutive photomorphogenic homolog subunit 8 (Arabidopsis)
ILMN_1813766	7.54498	6.74183	-0.803154	RCL1	10171	RNA terminal phosphate cyclase-like 1
ILMN_2265082	5.09567	4.29252	-0.803145	SRSF10	10772	serine/arginine-rich splicing factor 10
ILMN_1763666	5.9081	5.10495	-0.803144	ALDH3B2	222	aldehyde dehydrogenase 3 family, member B2
ILMN_1813544	8.09503	7.29196	-0.803064	OXCT1	5019	3-oxoacid CoA transferase 1
ILMN_1767193	5.16381	4.36096	-0.802851	CR1	1378	complement component (3b/4b) receptor 1 (Knops blood group)
ILMN_1755134	7.09952	6.29725	-0.802271	HSPA4	3308	heat shock 70kDa protein 4
ILMN_2076658	9.8988	9.09666	-0.802137	MRPL1	65008	mitochondrial ribosomal protein L1
ILMN_1747355	6.59549	5.79374	-0.801755	NA	NA	NA
ILMN_1800164	9.77791	8.97634	-0.801562	PPFIA1	8500	protein tyrosine phosphatase, receptor type, f polypeptide (PTPRF), interacting protein (liprin), alpha 1
ILMN_1805826	7.85783	7.05641	-0.801418	BIVM	54841	basic, immunoglobulin-like variable motif containing
ILMN_1765332	10.5213	9.71987	-0.8014	TIMM10	26519	translocase of inner mitochondrial membrane 10 homolog (yeast)
ILMN_2061310	7.93663	7.13531	-0.801317	ZNF280C	55609	zinc finger protein 280C
ILMN_3241282	7.89749	7.09666	-0.800827	TDRD12	91646	tudor domain containing 12
ILMN_3227782	6.23569	5.43508	-0.80061	MARVELD1	83742	MARVEL domain containing 1
ILMN_1664815	5.44674	4.64624	-0.800505	ELK4	2005	ELK4, ETS-domain protein (SRF accessory protein 1)
ILMN_1735719	5.81558	5.01547	-0.800108	UNG	7374	uracil-DNA glycosylase
ILMN_2173835	11.7878	10.9881	-0.799664	FTH1P3	2498	ferritin, heavy polypeptide 1 pseudogene 3
ILMN_1791726	12.2299	11.4302	-0.799636	TUBB3	10381	tubulin, beta 3 class III
ILMN_1657977	11.6436	10.8443	-0.799326	MSRB2	22921	methionine sulfoxide reductase B2
ILMN_1779258	12.0284	11.23	-0.798432	PGK1	5230	phosphoglycerate kinase 1
ILMN_1683146	10.3436	9.54566	-0.797964	FTH1	2495	ferritin, heavy polypeptide 1
ILMN_2382126	7.95258	7.155	-0.797579	PPFIA1	8500	protein tyrosine phosphatase, receptor type, f polypeptide (PTPRF), interacting protein (liprin), alpha 1
ILMN_1752758	6.37273	5.57517	-0.797558	BTN2A2	10385	butyrophilin, subfamily 2, member A2
ILMN_1805132	5.40975	4.61245	-0.797299	PCDH19	57526	protocadherin 19
ILMN_1699489	9.05868	8.26167	-0.797017	TUBB6	84617	tubulin, beta 6 class V
ILMN_1721605	9.98568	9.18924	-0.796436	SMYD2	56950	SET and MYND domain containing 2
ILMN_1679476	10.568	9.77268	-0.795333	GART	2618	phosphoribosylglycinamide formyltransferase, phosphoribosylglycinamide synthetase, phosphoribosylaminoimidazole synthetase
ILMN_1655382	5.84056	5.04556	-0.795001	DCLRE1B	64858	DNA cross-link repair 1B
ILMN_1721081	7.38737	6.59248	-0.794894	SP4	6671	Sp4 transcription factor
ILMN_1806825	6.12523	5.33043	-0.794799	CEP128	145508	centrosomal protein 128kDa
ILMN_1753064	7.98891	7.19414	-0.794766	TTC13	79573	tetratricopeptide repeat domain 13
ILMN_2332250	11.2113	10.4167	-0.794649	ACOT7	11332	acyl-CoA thioesterase 7
ILMN_1660462	8.11717	7.32259	-0.794587	MCOLN2	255231	mucolipin 2
ILMN_3251672	8.79454	8.00025	-0.79429	DSG2	1829	desmoglein 2
ILMN_1664051	9.28726	8.49327	-0.79399	SEC22C	9117	SEC22 vesicle trafficking protein homolog C (S. cerevisiae)
ILMN_1801387	9.5729	8.77901	-0.79389	YEATS4	8089	YEATS domain containing 4
ILMN_3231944	11.6416	10.848	-0.793656	NMT2	9397	N-myristoyltransferase 2
ILMN_2335718	11.0426	10.2494	-0.793271	HNRNPAB	3182	heterogeneous nuclear ribonucleoprotein A/B
ILMN_2344002	8.1384	7.34518	-0.79322	GEMIN2	8487	gem (nuclear organelle) associated protein 2
ILMN_1781983	9.04616	8.2531	-0.793067	AP1B1	162	adaptor-related protein complex 1, beta 1 subunit
ILMN_1684802	6.45626	5.66336	-0.792899	TAF5	6877	TAF5 RNA polymerase II, TATA box binding protein (TBP)-associated factor, 100kDa
ILMN_1676026	10.0039	9.21125	-0.79266	MRPS26	64949	mitochondrial ribosomal protein S26
ILMN_2223941	6.70126	5.9087	-0.79256	FBLN5	10516	fibulin 5
ILMN_1794677	8.28342	7.49093	-0.792491	TMC6	11322	transmembrane channel-like 6
ILMN_1704055	9.13841	8.34605	-0.792368	NA	NA	NA
ILMN_1732296	7.32368	6.53141	-0.792272	ID3	3399	inhibitor of DNA binding 3, dominant negative helix-loop-helix protein
ILMN_1768273	8.54414	7.75249	-0.79165	POP1	10940	processing of precursor 1, ribonuclease P/MRP subunit (S. cerevisiae)
ILMN_1755897	6.71142	5.91981	-0.79161	UGT2B7	7364	UDP glucuronosyltransferase 2 family, polypeptide B7
ILMN_1679995	8.14245	7.35101	-0.791439	MPP6	51678	membrane protein, palmitoylated 6 (MAGUK p55 subfamily member 6)
ILMN_2159044	5.89597	5.10462	-0.791347	NA	NA	NA
ILMN_1748578	8.81273	8.02145	-0.791287	RAD21	5885	RAD21 homolog (S. pombe)
ILMN_3292163	11.6396	10.8485	-0.791061	LOC729739	729739	peptidylprolyl isomerase A (cyclophilin A) pseudogene
ILMN_1656682	11.4333	10.6425	-0.790857	AZIN1	51582	antizyme inhibitor 1
ILMN_1708147	9.28352	8.49346	-0.790063	TBPL1	9519	TBP-like 1
ILMN_3247163	6.2338	5.44425	-0.789551	TET1	80312	tet methylcytosine dioxygenase 1
ILMN_1670325	6.43803	5.64887	-0.789156	SLC47A1	55244	solute carrier family 47, member 1
ILMN_3238623	8.13659	7.34744	-0.789142	LYRM7	90624	Lyrm7 homolog (mouse)
ILMN_2200503	10.2287	9.43998	-0.788694	NIT2	56954	nitrilase family, member 2
ILMN_2381197	8.59138	7.80275	-0.788623	RNF19A	25897	ring finger protein 19A, E3 ubiquitin protein ligase
ILMN_1726421	7.7767	6.98808	-0.788617	METTL9	51108	methyltransferase like 9
ILMN_1671353	5.72058	4.93204	-0.788536	IL12A	3592	interleukin 12A (natural killer cell stimulatory factor 1, cytotoxic lymphocyte maturation factor 1, p35)
ILMN_2258268	8.93237	8.14391	-0.788463	GLRX2	51022	glutaredoxin 2
ILMN_3266197	6.35606	5.56809	-0.787975	LOC100130171	100130171	hematological and neurological expressed 1 pseudogene
ILMN_1795503	6.42695	5.63943	-0.787516	MCC	4163	mutated in colorectal cancers
ILMN_2286800	8.29014	7.50291	-0.787228	DNM1L	10059	dynamin 1-like
ILMN_3206827	9.03154	8.24495	-0.786593	HNRNPA3	220988	heterogeneous nuclear ribonucleoprotein A3
ILMN_3239625	6.34792	5.56153	-0.786396	LOC641367	641367	cyclin Y-like 1 pseudogene
ILMN_1670542	11.3448	10.5585	-0.786311	AK2	204	adenylate kinase 2
ILMN_1787815	10.2199	9.43368	-0.786252	TRIB3	57761	tribbles homolog 3 (Drosophila)
ILMN_1692511	10.9702	10.1841	-0.786026	TMEM106C	79022	transmembrane protein 106C
ILMN_2207328	9.4051	8.61913	-0.785972	TPGS2	25941	tubulin polyglutamylase complex subunit 2
ILMN_1706839	8.21287	7.42719	-0.785678	TCERG1	10915	transcription elongation regulator 1
ILMN_1780663	5.54537	4.76004	-0.785332	KLHL30	377007	kelch-like 30 (Drosophila)
ILMN_3289346	5.64055	4.85526	-0.785294	LOC442075	442075	uncharacterized LOC442075
ILMN_2359742	9.98982	9.20469	-0.785133	CTSB	1508	cathepsin B
ILMN_1659297	9.85145	9.06657	-0.784884	FZD6	8323	frizzled family receptor 6
ILMN_2400326	8.3237	7.53907	-0.78463	DYRK3	8444	dual-specificity tyrosine-(Y)-phosphorylation regulated kinase 3
ILMN_2303166	6.05101	5.26754	-0.783469	MBNL3	55796	muscleblind-like splicing regulator 3
ILMN_1802104	4.91798	4.13454	-0.78344	SCGB1D4	404552	secretoglobin, family 1D, member 4
ILMN_1665824	8.06587	7.28271	-0.783156	LINC00518	221718	long intergenic non-protein coding RNA 518
ILMN_1765532	8.20267	7.41964	-0.78303	RDBP	7936	RD RNA binding protein
ILMN_1804895	6.0676	5.28459	-0.783015	C7orf53	286006	chromosome 7 open reading frame 53
ILMN_3268564	8.80215	8.01915	-0.782999	C19orf60	55049	chromosome 19 open reading frame 60
ILMN_1759883	9.11041	8.32743	-0.782976	SRP9	6726	signal recognition particle 9kDa
ILMN_2207726	6.06201	5.27921	-0.7828	FAM46D	169966	family with sequence similarity 46, member D
ILMN_1789599	11.9499	11.1672	-0.78274	NA	NA	NA
ILMN_1794132	12.056	11.2733	-0.782703	NDUFS8	4728	NADH dehydrogenase (ubiquinone) Fe-S protein 8, 23kDa (NADH-coenzyme Q reductase)
ILMN_2403247	10.466	9.68376	-0.782209	CMTM7	112616	CKLF-like MARVEL transmembrane domain containing 7
ILMN_1689473	6.52461	5.74301	-0.781597	ATP6V1H	51606	ATPase, H+ transporting, lysosomal 50/57kDa, V1 subunit H
ILMN_1688346	8.6246	7.84324	-0.781355	ZNF800	168850	zinc finger protein 800
ILMN_1773369	9.17101	8.3898	-0.781211	MRPL48	51642	mitochondrial ribosomal protein L48
ILMN_1669142	8.00719	7.22665	-0.780538	NAA15	80155	N(alpha)-acetyltransferase 15, NatA auxiliary subunit
ILMN_1805922	9.14035	8.35982	-0.780533	EBPL	84650	emopamil binding protein-like
ILMN_2349610	10.049	9.26897	-0.780048	DPH3	285381	DPH3, KTI11 homolog (S. cerevisiae)
ILMN_1674243	12.2966	11.5167	-0.779961	TFRC	7037	transferrin receptor (p90, CD71)
ILMN_1736757	8.9354	8.15544	-0.779958	GNPTAB	79158	N-acetylglucosamine-1-phosphate transferase, alpha and beta subunits
ILMN_3305949	13.1687	12.389	-0.779691	NA	NA	NA
ILMN_2360705	12.0067	11.2277	-0.779002	ACSL3	2181	acyl-CoA synthetase long-chain family member 3
ILMN_1719468	7.41772	6.63881	-0.778914	EPM2A	7957	epilepsy, progressive myoclonus type 2A, Lafora disease (laforin)
ILMN_1676173	6.96332	6.18465	-0.778671	PARVB	29780	parvin, beta
ILMN_1681437	9.37525	8.59672	-0.778534	DCXR	51181	dicarbonyl/L-xylulose reductase
ILMN_1755664	7.137	6.35884	-0.778166	RPS26	6231	ribosomal protein S26
ILMN_1784207	9.58256	8.80471	-0.777852	PITHD1	57095	PITH (C-terminal proteasome-interacting domain of thioredoxin-like) domain containing 1
ILMN_1770927	6.78961	6.01196	-0.777653	KAZN	23254	kazrin, periplakin interacting protein
ILMN_1726574	11.2481	10.4704	-0.777652	CACYBP	27101	calcyclin binding protein
ILMN_3211463	8.53086	7.7533	-0.777561	HNRNPA1	3178	heterogeneous nuclear ribonucleoprotein A1
ILMN_1668067	4.91471	4.13755	-0.777157	CDK18	5129	cyclin-dependent kinase 18
ILMN_3227515	5.60039	4.82329	-0.777103	NA	NA	NA
ILMN_1725183	10.2035	9.42699	-0.77652	TBCE	6905	tubulin folding cofactor E
ILMN_1679800	11.5687	10.7922	-0.776502	BRIX1	55299	BRX1, biogenesis of ribosomes, homolog (S. cerevisiae)
ILMN_1866491	5.91482	5.13847	-0.776358	NA	NA	NA
ILMN_1690307	9.712	8.93565	-0.776351	TPRKB	51002	TP53RK binding protein
ILMN_2062381	8.49823	7.7221	-0.776129	LCOR	84458	ligand dependent nuclear receptor corepressor
ILMN_1760303	8.46018	7.6842	-0.775984	PIK3R1	5295	phosphoinositide-3-kinase, regulatory subunit 1 (alpha)
ILMN_2091846	8.08823	7.31236	-0.775874	FTH1	2495	ferritin, heavy polypeptide 1
ILMN_2120965	6.97688	6.20104	-0.775845	NPAT	4863	nuclear protein, ataxia-telangiectasia locus
ILMN_1679267	6.06422	5.28837	-0.775841	TGM2	7052	transglutaminase 2 (C polypeptide, protein-glutamine-gamma-glutamyltransferase)
ILMN_1709719	5.25123	4.4754	-0.775831	LPAR3	23566	lysophosphatidic acid receptor 3
ILMN_1767475	9.72034	8.94458	-0.77576	CERK	64781	ceramide kinase
ILMN_3239426	9.70676	8.93294	-0.773819	GPN3	51184	GPN-loop GTPase 3
ILMN_1778154	6.60681	5.83309	-0.773721	FAM180B	399888	family with sequence similarity 180, member B
ILMN_1658746	7.9646	7.19152	-0.773082	PTPLAD1	51495	protein tyrosine phosphatase-like A domain containing 1
ILMN_1796243	6.05222	5.27931	-0.77291	SLC13A3	64849	solute carrier family 13 (sodium-dependent dicarboxylate transporter), member 3
ILMN_2172202	7.34097	6.5683	-0.772672	NUDT15	55270	nudix (nucleoside diphosphate linked moiety X)-type motif 15
ILMN_1848879	5.5717	4.79921	-0.772497	NA	NA	NA
ILMN_3260070	12.438	11.6656	-0.772456	RAN	5901	RAN, member RAS oncogene family
ILMN_2351611	10.0997	9.32726	-0.772405	UBQLN1	29979	ubiquilin 1
ILMN_3238797	6.91405	6.14237	-0.771683	FAM72A	729533	family with sequence similarity 72, member A
ILMN_1808779	9.76766	8.99605	-0.771607	CSTF3	1479	cleavage stimulation factor, 3' pre-RNA, subunit 3, 77kDa
ILMN_1879857	6.01589	5.24461	-0.771282	NA	NA	NA
ILMN_1736005	6.69722	5.926	-0.771222	NCAPH2	29781	non-SMC condensin II complex, subunit H2
ILMN_3285314	5.79051	5.01942	-0.771089	NA	NA	NA
ILMN_1813236	9.24112	8.47019	-0.77093	C6orf136	221545	chromosome 6 open reading frame 136
ILMN_1666222	5.92029	5.14955	-0.770744	PHACTR3	116154	phosphatase and actin regulator 3
ILMN_1655311	9.58373	8.81299	-0.770733	C15orf61	145853	chromosome 15 open reading frame 61
ILMN_1749410	9.50488	8.73439	-0.770492	PKP4	8502	plakophilin 4
ILMN_1745801	4.87254	4.10266	-0.769876	OR2K2	26248	olfactory receptor, family 2, subfamily K, member 2
ILMN_1680390	7.11232	6.34248	-0.76985	GCNT2	2651	glucosaminyl (N-acetyl) transferase 2, I-branching enzyme (I blood group)
ILMN_1767459	8.12405	7.35422	-0.769839	POLR3B	55703	polymerase (RNA) III (DNA directed) polypeptide B
ILMN_1784633	5.26427	4.49461	-0.769659	CHRNG	1146	cholinergic receptor, nicotinic, gamma (muscle)
ILMN_1742001	5.68348	4.91435	-0.769125	CD160	11126	CD160 molecule
ILMN_2388507	10.4825	9.71353	-0.768977	AKT1	207	v-akt murine thymoma viral oncogene homolog 1
ILMN_2086470	5.02632	4.25741	-0.768902	PDGFRA	5156	platelet-derived growth factor receptor, alpha polypeptide
ILMN_1747744	10.4263	9.65766	-0.768688	LHFPL2	10184	lipoma HMGIC fusion partner-like 2
ILMN_1669523	8.50084	7.73216	-0.768682	FOS	2353	FBJ murine osteosarcoma viral oncogene homolog
ILMN_3243682	7.49482	6.72643	-0.768381	FAM213B	127281	family with sequence similarity 213, member B
ILMN_3249085	5.3086	4.54032	-0.768283	NA	NA	NA
ILMN_3249394	6.01399	5.24602	-0.767969	NA	NA	NA
ILMN_1679700	9.27434	8.50642	-0.767918	NA	NA	NA
ILMN_1678238	5.63158	4.8641	-0.76748	ZNF683	257101	zinc finger protein 683
ILMN_1711174	6.0033	5.23611	-0.767196	SPRR1B	6699	small proline-rich protein 1B
ILMN_1792635	5.85376	5.08686	-0.766897	NA	NA	NA
ILMN_1676891	8.70945	7.94261	-0.766841	CDK19	23097	cyclin-dependent kinase 19
ILMN_1716272	5.694	4.92721	-0.766788	KBTBD8	84541	kelch repeat and BTB (POZ) domain containing 8
ILMN_1700541	8.19253	7.42605	-0.766475	FBLN1	2192	fibulin 1
ILMN_1711823	9.59942	8.83294	-0.766473	C17orf70	80233	chromosome 17 open reading frame 70
ILMN_1795400	8.38693	7.62055	-0.76638	TBCD	6904	tubulin folding cofactor D
ILMN_1788232	5.30665	4.54032	-0.766331	FGF20	26281	fibroblast growth factor 20
ILMN_2400322	7.80643	7.04048	-0.765943	DYRK3	8444	dual-specificity tyrosine-(Y)-phosphorylation regulated kinase 3
ILMN_1803997	9.77802	9.0126	-0.765419	SDCCAG3	10807	serologically defined colon cancer antigen 3
ILMN_3278851	5.23376	4.46834	-0.765419	NA	NA	NA
ILMN_1761147	9.18053	8.41529	-0.765246	GABPB1	2553	GA binding protein transcription factor, beta subunit 1
ILMN_1681802	6.2318	5.46682	-0.764981	GRK6	2870	G protein-coupled receptor kinase 6
ILMN_2391750	8.35638	7.59146	-0.764921	SFMBT1	51460	Scm-like with four mbt domains 1
ILMN_1812328	5.37344	4.60859	-0.764854	TBL1Y	90665	transducin (beta)-like 1, Y-linked
ILMN_2286106	5.90872	5.14416	-0.764557	PAICS	10606	phosphoribosylaminoimidazole carboxylase, phosphoribosylaminoimidazole succinocarboxamide synthetase
ILMN_1815190	8.61866	7.85446	-0.764207	METTL1	4234	methyltransferase like 1
ILMN_1803676	9.15289	8.38878	-0.764116	ENOSF1	55556	enolase superfamily member 1
ILMN_1658950	7.95131	7.18721	-0.7641	CRKL	1399	v-crk sarcoma virus CT10 oncogene homolog (avian)-like
ILMN_1706706	9.3782	8.6148	-0.763405	DCAF7	10238	DDB1 and CUL4 associated factor 7
ILMN_1713875	7.14924	6.38584	-0.763402	NA	NA	NA
ILMN_1768719	11.1738	10.4104	-0.763347	RDH11	51109	retinol dehydrogenase 11 (all-trans/9-cis/11-cis)
ILMN_3237562	6.71624	5.95308	-0.763157	SNORA76	677842	small nucleolar RNA, H/ACA box 76
ILMN_1806328	7.33477	6.57171	-0.763057	PDIK1L	149420	PDLIM1 interacting kinase 1 like
ILMN_1808661	11.1674	10.4048	-0.762637	TOMM5	401505	translocase of outer mitochondrial membrane 5 homolog (yeast)
ILMN_3192316	10.3109	9.54852	-0.762386	CLEC2D	29121	C-type lectin domain family 2, member D
ILMN_1692938	10.0735	9.31144	-0.762079	PSAT1	29968	phosphoserine aminotransferase 1
ILMN_1654583	9.74972	8.98785	-0.761872	CHD1	1105	chromodomain helicase DNA binding protein 1
ILMN_3261576	5.36511	4.60327	-0.761834	NA	NA	NA
ILMN_2252295	5.82587	5.0641	-0.761768	ELF2	1998	E74-like factor 2 (ets domain transcription factor)
ILMN_2077758	8.74871	7.98701	-0.761707	CTDSPL2	51496	CTD (carboxy-terminal domain, RNA polymerase II, polypeptide A) small phosphatase like 2
ILMN_1769143	5.90262	5.14106	-0.76156	KCNE2	9992	potassium voltage-gated channel, Isk-related family, member 2
ILMN_1745043	7.33878	6.57736	-0.761414	LDHC	3948	lactate dehydrogenase C
ILMN_2189222	7.55226	6.79091	-0.761345	KLHL8	57563	kelch-like 8 (Drosophila)
ILMN_1674080	5.06253	4.30186	-0.760677	NA	NA	NA
ILMN_2064725	6.31687	5.55681	-0.760065	METTL7B	196410	methyltransferase like 7B
ILMN_1674108	5.77891	5.0191	-0.759807	NA	NA	NA
ILMN_2342762	6.22434	5.46472	-0.759619	KCNAB2	8514	potassium voltage-gated channel, shaker-related subfamily, beta member 2
ILMN_2367743	9.53891	8.7794	-0.759506	TUBG1	7283	tubulin, gamma 1
ILMN_1699217	6.51651	5.75722	-0.759294	C1orf96	126731	chromosome 1 open reading frame 96
ILMN_1795927	8.77809	8.01905	-0.759046	PSPC1	55269	paraspeckle component 1
ILMN_1792799	5.45811	4.6992	-0.758912	NA	NA	NA
ILMN_1665192	7.84786	7.08904	-0.758818	NUDT6	11162	nudix (nucleoside diphosphate linked moiety X)-type motif 6
ILMN_3235642	8.44361	7.6852	-0.758407	PRKDC	5591	protein kinase, DNA-activated, catalytic polypeptide
ILMN_3295503	5.35951	4.60113	-0.75838	LINC00265	349114	long intergenic non-protein coding RNA 265
ILMN_1765310	5.69533	4.93698	-0.75835	TCEAL2	140597	transcription elongation factor A (SII)-like 2
ILMN_1672878	10.6768	9.91848	-0.758314	ABR	29	active BCR-related
ILMN_1765085	8.07345	7.31515	-0.758303	TRMT6	51605	tRNA methyltransferase 6 homolog (S. cerevisiae)
ILMN_1810053	5.84167	5.08351	-0.758156	SLC16A7	9194	solute carrier family 16, member 7 (monocarboxylic acid transporter 2)
ILMN_1771747	5.68893	4.9311	-0.757828	NA	NA	NA
ILMN_1686811	13.2197	12.462	-0.757705	PPIA	5478	peptidylprolyl isomerase A (cyclophilin A)
ILMN_2218856	5.61882	4.86114	-0.757677	NA	NA	NA
ILMN_1752226	7.21207	6.45445	-0.757624	NA	NA	NA
ILMN_1701512	9.37689	8.61962	-0.757265	KIAA0391	9692	KIAA0391
ILMN_2131523	7.13659	6.37935	-0.757243	SACS	26278	spastic ataxia of Charlevoix-Saguenay (sacsin)
ILMN_1723058	5.9542	5.1973	-0.756897	CLIP1	6249	CAP-GLY domain containing linker protein 1
ILMN_1703108	8.33637	7.5795	-0.756864	UBE2L6	9246	ubiquitin-conjugating enzyme E2L 6
ILMN_1732776	7.19899	6.44217	-0.756814	NUP98	4928	nucleoporin 98kDa
ILMN_2167922	12.6511	11.895	-0.756099	TRMT5	57570	TRM5 tRNA methyltransferase 5 homolog (S. cerevisiae)
ILMN_1786347	9.69388	8.9379	-0.755977	TNPO1	3842	transportin 1
ILMN_1909886	7.03092	6.2758	-0.755119	NA	NA	NA
ILMN_3249167	6.73971	5.9847	-0.755013	SNORA63	6043	small nucleolar RNA, H/ACA box 63
ILMN_1665095	9.52589	8.77111	-0.754776	NELF	26012	nasal embryonic LHRH factor
ILMN_3239871	6.6059	5.85142	-0.754482	ARPP19	10776	cAMP-regulated phosphoprotein, 19kDa
ILMN_3246713	5.81277	5.05846	-0.754311	SNORA22	677807	small nucleolar RNA, H/ACA box 22
ILMN_1656145	10.5997	9.8457	-0.753965	GOT1	2805	glutamic-oxaloacetic transaminase 1, soluble (aspartate aminotransferase 1)
ILMN_2404512	8.38924	7.63529	-0.753955	PSEN2	5664	presenilin 2 (Alzheimer disease 4)
ILMN_1689953	13.9762	13.2225	-0.753743	CD81	975	CD81 molecule
ILMN_1696302	9.90437	9.15081	-0.753553	FABP5	2171	fatty acid binding protein 5 (psoriasis-associated)
ILMN_1703335	10.1382	9.38487	-0.753378	LACTB	114294	lactamase, beta
ILMN_2129505	9.15325	8.39996	-0.753288	CYBASC3	220002	cytochrome b, ascorbate dependent 3
ILMN_1739138	5.37113	4.61787	-0.753257	OR1N1	138883	olfactory receptor, family 1, subfamily N, member 1
ILMN_1710815	5.1023	4.34921	-0.753091	FBLN1	2192	fibulin 1
ILMN_1652237	9.02013	8.26711	-0.753015	CBR3	874	carbonyl reductase 3
ILMN_1709451	9.51444	8.76185	-0.752585	TFPT	29844	TCF3 (E2A) fusion partner (in childhood Leukemia)
ILMN_1803775	12.8263	12.0738	-0.752518	NA	NA	NA
ILMN_3268083	9.97794	9.22571	-0.752228	UBE2N	7334	ubiquitin-conjugating enzyme E2N
ILMN_1882495	5.79298	5.04078	-0.752205	NA	NA	NA
ILMN_1770732	11.0089	10.2569	-0.751999	COPS3	8533	COP9 constitutive photomorphogenic homolog subunit 3 (Arabidopsis)
ILMN_1729816	11.1267	10.3749	-0.751812	VDAC3	7419	voltage-dependent anion channel 3
ILMN_1680618	11.0358	10.2841	-0.751768	MYC	4609	v-myc myelocytomatosis viral oncogene homolog (avian)
ILMN_3237344	5.64985	4.89819	-0.751662	NA	NA	NA
ILMN_1768293	9.28414	8.53296	-0.751174	NUP155	9631	nucleoporin 155kDa
ILMN_2373689	6.47192	5.72095	-0.750974	DIAPH3	81624	diaphanous homolog 3 (Drosophila)
ILMN_1768064	5.00206	4.25114	-0.750914	OR52I2	143502	olfactory receptor, family 52, subfamily I, member 2
ILMN_3308375	5.16886	4.41799	-0.750864	SNORD114-29	767610	small nucleolar RNA, C/D box 114-29
ILMN_2359014	8.67219	7.92166	-0.750527	TBCE	6905	tubulin folding cofactor E
ILMN_1721727	6.73387	5.98363	-0.750243	USP6	9098	ubiquitin specific peptidase 6 (Tre-2 oncogene)
ILMN_1756701	8.70332	7.95329	-0.750034	DHRS11	79154	dehydrogenase/reductase (SDR family) member 11
ILMN_2180371	8.74882	7.99893	-0.74989	FAM216A	29902	family with sequence similarity 216, member A
ILMN_1782246	5.36346	4.61376	-0.749699	ASZ1	136991	ankyrin repeat, SAM and basic leucine zipper domain containing 1
ILMN_2150402	8.45582	7.70627	-0.749549	TMEM64	169200	transmembrane protein 64
ILMN_1725294	7.03925	6.28984	-0.749408	NA	NA	NA
ILMN_1658504	8.88608	8.13675	-0.749329	CHKA	1119	choline kinase alpha
ILMN_3300744	11.1431	10.3942	-0.748871	PRELID1	27166	PRELI domain containing 1
ILMN_1750102	6.6041	5.85547	-0.748635	EME1	146956	essential meiotic endonuclease 1 homolog 1 (S. pombe)
ILMN_1680357	5.51847	4.77024	-0.748229	NA	NA	NA
ILMN_1668721	10.6655	9.9173	-0.748195	CCND3	896	cyclin D3
ILMN_1786016	8.54396	7.79588	-0.748077	CHD1L	9557	chromodomain helicase DNA binding protein 1-like
ILMN_1668108	5.20732	4.45925	-0.748074	CXorf61	203413	chromosome X open reading frame 61
ILMN_1786361	5.87214	5.12407	-0.748069	RDM1	201299	RAD52 motif 1
ILMN_2113333	5.458	4.71057	-0.747433	LGALS9B	284194	lectin, galactoside-binding, soluble, 9B
ILMN_1664434	6.7096	5.96234	-0.747251	TCF3	6929	transcription factor 3 (E2A immunoglobulin enhancer binding factors E12/E47)
ILMN_2330243	9.88756	9.14041	-0.747149	NUDT1	4521	nudix (nucleoside diphosphate linked moiety X)-type motif 1
ILMN_1804498	10.7465	9.99974	-0.746814	BRAT1	221927	BRCA1-associated ATM activator 1
ILMN_1676016	5.07756	4.33084	-0.746724	NA	NA	NA
ILMN_1808584	8.90766	8.16105	-0.746607	COX20	116228	COX20 Cox2 chaperone homolog (S. cerevisiae)
ILMN_1686534	5.1256	4.37901	-0.74659	OR2V2	285659	olfactory receptor, family 2, subfamily V, member 2
ILMN_2400250	7.95853	7.21221	-0.746324	FAM86A	196483	family with sequence similarity 86, member A
ILMN_1670517	7.50002	6.75397	-0.746049	NA	NA	NA
ILMN_2315289	6.88722	6.14131	-0.745911	PEX10	5192	peroxisomal biogenesis factor 10
ILMN_1808325	5.96373	5.21787	-0.745855	NA	NA	NA
ILMN_1698934	11.8357	11.09	-0.745721	CMTM7	112616	CKLF-like MARVEL transmembrane domain containing 7
ILMN_1805590	7.94867	7.20298	-0.745687	NAA38	51691	N(alpha)-acetyltransferase 38, NatC auxiliary subunit
ILMN_3229033	8.35017	7.60494	-0.745225	LOC732360	732360	G/T mismatch-specific thymine DNA glycosylase-like
ILMN_1758523	6.13345	5.38846	-0.744991	ABCA3	21	ATP-binding cassette, sub-family A (ABC1), member 3
ILMN_1663954	10.8207	10.0765	-0.744179	TH1L	51497	TH1-like (Drosophila)
ILMN_1708709	7.8359	7.09181	-0.744091	KIAA1211	57482	KIAA1211
ILMN_2038776	13.8532	13.1091	-0.744059	TXN	7295	thioredoxin
ILMN_1761031	8.00946	7.26551	-0.743952	PTPDC1	138639	protein tyrosine phosphatase domain containing 1
ILMN_2324672	8.78874	8.04485	-0.743884	USF2	7392	upstream transcription factor 2, c-fos interacting
ILMN_1699603	10.2252	9.48151	-0.74373	MRPL12	6182	mitochondrial ribosomal protein L12
ILMN_3247710	5.5267	4.78304	-0.743662	NA	NA	NA
ILMN_3234813	6.27029	5.52705	-0.743246	NA	NA	NA
ILMN_1715068	5.11245	4.36922	-0.743224	AQP9	366	aquaporin 9
ILMN_2187727	9.37939	8.63623	-0.743161	NOC3L	64318	nucleolar complex associated 3 homolog (S. cerevisiae)
ILMN_2414679	5.25301	4.51001	-0.742998	SFI1	9814	Sfi1 homolog, spindle assembly associated (yeast)
ILMN_2340908	6.92665	6.18373	-0.742924	SCML1	6322	sex comb on midleg-like 1 (Drosophila)
ILMN_1668559	9.63597	8.89318	-0.742792	RGS10	6001	regulator of G-protein signaling 10
ILMN_2373495	12.508	11.7653	-0.742743	H2AFY	9555	H2A histone family, member Y
ILMN_1747630	11.123	10.3805	-0.742449	DEK	7913	DEK oncogene
ILMN_1787595	6.83673	6.09446	-0.742271	B3GALNT1	8706	beta-1,3-N-acetylgalactosaminyltransferase 1 (globoside blood group)
ILMN_1708605	8.94832	8.20637	-0.741956	NA	NA	NA
ILMN_1798380	9.13256	8.39085	-0.741703	UBQLN1	29979	ubiquilin 1
ILMN_2384785	7.53653	6.79507	-0.741461	CCNE1	898	cyclin E1
ILMN_1715096	7.50577	6.76448	-0.741297	FAXC	84553	failed axon connections homolog (Drosophila)
ILMN_3185092	6.27558	5.53436	-0.74122	PRMT1	3276	protein arginine methyltransferase 1
ILMN_1792672	9.13213	8.39098	-0.741146	POLR2D	5433	polymerase (RNA) II (DNA directed) polypeptide D
ILMN_3249161	5.60732	4.86632	-0.740997	NA	NA	NA
ILMN_2404256	5.53867	4.79772	-0.740954	PTPRT	11122	protein tyrosine phosphatase, receptor type, T
ILMN_1669502	9.91622	9.17559	-0.740623	E2F3	1871	E2F transcription factor 3
ILMN_1716157	7.37174	6.63119	-0.740552	UBAP2	55833	ubiquitin associated protein 2
ILMN_1761138	10.0273	9.28679	-0.740482	C9orf142	286257	chromosome 9 open reading frame 142
ILMN_1743397	7.67398	6.9339	-0.740076	PIGW	284098	phosphatidylinositol glycan anchor biosynthesis, class W
ILMN_1769449	7.17854	6.43852	-0.740023	MBLAC2	153364	metallo-beta-lactamase domain containing 2
ILMN_3200421	8.59367	7.85373	-0.739946	NA	NA	NA
ILMN_1769734	9.50774	8.76788	-0.73986	NT5C3	51251	5'-nucleotidase, cytosolic III
ILMN_3238106	6.96332	6.22361	-0.73971	FAM161A	84140	family with sequence similarity 161, member A
ILMN_1846249	5.82187	5.08225	-0.739619	NA	NA	NA
ILMN_2344907	5.70351	4.96402	-0.739488	FBXO43	286151	F-box protein 43
ILMN_1709043	11.2718	10.5329	-0.738905	C9orf46	55848	chromosome 9 open reading frame 46
ILMN_2298860	6.56371	5.82567	-0.738042	NA	NA	NA
ILMN_1667257	12.2129	11.4751	-0.737865	SDHB	6390	succinate dehydrogenase complex, subunit B, iron sulfur (Ip)
ILMN_1736995	6.34335	5.6058	-0.73755	C12orf66	144577	chromosome 12 open reading frame 66
ILMN_1724149	5.06034	4.3229	-0.737441	OCLN	100506658	occludin
ILMN_1663577	7.33823	6.60096	-0.737269	S100PBP	64766	S100P binding protein
ILMN_1882248	6.87081	6.13357	-0.737241	USP51	158880	ubiquitin specific peptidase 51
ILMN_2181191	12.374	11.6371	-0.736985	TPI1	7167	triosephosphate isomerase 1
ILMN_1662334	10.3136	9.57668	-0.736898	DNAJA3	9093	DnaJ (Hsp40) homolog, subfamily A, member 3
ILMN_3300891	6.30922	5.57241	-0.736815	NA	NA	NA
ILMN_1822458	5.63534	4.89882	-0.736519	NA	NA	NA
ILMN_3229606	7.25726	6.52116	-0.7361	PPP1R14B	26472	protein phosphatase 1, regulatory (inhibitor) subunit 14B
ILMN_1760727	8.14088	7.40498	-0.735895	ANG	283	angiogenin, ribonuclease, RNase A family, 5
ILMN_1690268	10.607	9.87159	-0.735443	HNRNPUL1	11100	heterogeneous nuclear ribonucleoprotein U-like 1
ILMN_1763347	8.86249	8.12722	-0.735269	PIK3CB	5291	phosphoinositide-3-kinase, catalytic, beta polypeptide
ILMN_1807074	13.372	12.6368	-0.735248	MIF	4282	macrophage migration inhibitory factor (glycosylation-inhibiting factor)
ILMN_1781691	9.52462	8.78944	-0.73518	TRAK2	66008	trafficking protein, kinesin binding 2
ILMN_2193752	7.44188	6.7071	-0.734786	MBLAC2	153364	metallo-beta-lactamase domain containing 2
ILMN_2155172	10.1926	9.45794	-0.734628	BRIX1	55299	BRX1, biogenesis of ribosomes, homolog (S. cerevisiae)
ILMN_2274306	6.46268	5.72816	-0.734515	NRP2	8828	neuropilin 2
ILMN_1660840	10.2876	9.55307	-0.734509	PPPDE1	51029	PPPDE peptidase domain containing 1
ILMN_1687626	7.80059	7.06622	-0.73437	ZDHHC24	254359	zinc finger, DHHC-type containing 24
ILMN_2170625	7.01867	6.28438	-0.734285	LOC100506290	100506290	uncharacterized LOC100506290
ILMN_1776102	10.907	10.1729	-0.734097	PSMD10	5716	proteasome (prosome, macropain) 26S subunit, non-ATPase, 10
ILMN_1810104	5.74398	5.00994	-0.734043	NA	NA	NA
ILMN_3235477	6.95952	6.22561	-0.73391	RRP1	8568	ribosomal RNA processing 1 homolog (S. cerevisiae)
ILMN_1754048	5.29567	4.56193	-0.733739	KBTBD5	131377	kelch repeat and BTB (POZ) domain containing 5
ILMN_2370910	6.48985	5.75616	-0.733692	RAD51D	5892	RAD51 homolog D (S. cerevisiae)
ILMN_3298334	6.11023	5.37684	-0.733384	LOC729313	729313	peptidylprolyl isomerase A (cyclophilin A) pseudogene
ILMN_1691487	6.85391	6.1206	-0.733311	TRAF2	7186	TNF receptor-associated factor 2
ILMN_3236481	11.9323	11.1992	-0.73309	HIGD1A	25994	HIG1 hypoxia inducible domain family, member 1A
ILMN_1704294	5.54389	4.8109	-0.732989	CDH3	1001	cadherin 3, type 1, P-cadherin (placental)
ILMN_2253648	7.17038	6.43791	-0.73247	PRKDC	5591	protein kinase, DNA-activated, catalytic polypeptide
ILMN_1730032	9.07279	8.34044	-0.732353	BOK	666	BCL2-related ovarian killer
ILMN_3243428	5.63868	4.90648	-0.7322	SNORA77	677843	small nucleolar RNA, H/ACA box 77
ILMN_1680139	8.07451	7.34242	-0.732091	MAFF	23764	v-maf musculoaponeurotic fibrosarcoma oncogene homolog F (avian)
ILMN_3201658	7.72553	6.99363	-0.731899	VDAC1	7416	voltage-dependent anion channel 1
ILMN_1702384	8.52606	7.79438	-0.731684	ZNF706	51123	zinc finger protein 706
ILMN_1716578	5.32819	4.59665	-0.731539	PTPN6	5777	protein tyrosine phosphatase, non-receptor type 6
ILMN_1729112	11.0484	10.317	-0.731374	CHPT1	56994	choline phosphotransferase 1
ILMN_1728199	7.2835	6.55217	-0.731333	POLE	5426	polymerase (DNA directed), epsilon
ILMN_1656192	6.05188	5.32064	-0.731237	ZNF704	619279	zinc finger protein 704
ILMN_3246732	6.24785	5.51708	-0.730774	C16orf88	400506	chromosome 16 open reading frame 88
ILMN_2094332	5.2861	4.55608	-0.730023	TXLNG2P	246126	taxilin gamma 2, pseudogene
ILMN_3195815	7.56479	6.83482	-0.729966	HMGB1	3146	high mobility group box 1
ILMN_2215545	10.0489	9.31926	-0.729622	C3orf26	84319	chromosome 3 open reading frame 26
ILMN_3294365	8.35058	7.62108	-0.729505	HMGB3	3149	high mobility group box 3
ILMN_3247728	8.52778	7.7984	-0.729388	RNF115	27246	ring finger protein 115
ILMN_1766965	5.36512	4.63598	-0.729139	LOC100131910	100131910	uncharacterized LOC100131910
ILMN_1666960	5.70522	4.97654	-0.728684	NOP2	4839	NOP2 nucleolar protein homolog (yeast)
ILMN_2415926	8.62418	7.89577	-0.728403	THOC3	84321	THO complex 3
ILMN_2229032	8.13996	7.41179	-0.728168	NME6	10201	non-metastatic cells 6, protein expressed in (nucleoside-diphosphate kinase)
ILMN_1870085	7.27674	6.54869	-0.728058	NA	NA	NA
ILMN_3247320	5.82473	5.09692	-0.72781	ENHO	375704	energy homeostasis associated
ILMN_3245310	6.08358	5.35638	-0.727202	CCDC94	55702	coiled-coil domain containing 94
ILMN_2376204	5.32782	4.60064	-0.727182	LTB	4050	lymphotoxin beta (TNF superfamily, member 3)
ILMN_1729533	12.1619	11.4348	-0.727179	APOA1BP	128240	apolipoprotein A-I binding protein
ILMN_1667112	8.59045	7.8639	-0.72655	FBXO7	25793	F-box protein 7
ILMN_2152465	7.2881	6.56158	-0.726522	PIP4K2A	5305	phosphatidylinositol-5-phosphate 4-kinase, type II, alpha
ILMN_1747504	8.75171	8.02594	-0.72577	AHCTF1	25909	AT hook containing transcription factor 1
ILMN_1652825	5.29628	4.57068	-0.725603	IL10RA	3587	interleukin 10 receptor, alpha
ILMN_3241139	6.70229	5.97669	-0.725602	SNORD57	26792	small nucleolar RNA, C/D box 57
ILMN_1772482	6.7129	5.98757	-0.725332	SLC6A10P	386757	solute carrier family 6 (neurotransmitter transporter, creatine), member 10, pseudogene
ILMN_1750167	7.27054	6.54529	-0.725247	PRR3	80742	proline rich 3
[truncated: 45,318 more rows]
