# Supplementary material for: MITF and c-Jun antagonism interconnects melanoma dedifferentiation with pro-inflammatory cytokine responsiveness and myeloid cell recruitment
Source: Nat Commun. 2015 Nov 4;6:8755. doi: 10.1038/ncomms9755 (PMC4659938; doi:10.1038/ncomms9755)
Supplement: Supplementary Data 7 — GSEA results (Gene sets downregulated by MITF loss) from pre-ranked gene list mode analysis of siMITF treated versus siNT treated MZ7 melanoma cells. Log2 fold-change (siMITF-siNT) was used as metric for the analysis (see Supplementary Data 6). [file ncomms9755-s8.xlsx]

## Sheet: Supplementary_Data_7
Supplementary Data 7. GSEA results from preranked list mode analysis of siMITF treated versus siNT treated MZ melanoma cells. Log2 fold-change (siMITF-siNT) was used as metric for the analysis (see suppl. Table 6). Gene sets downregulated by MITF loss are shown in this table.
The C2 canonical pathway gene set subcollection of the BROAD MSigDbv5.0 was used for this analysis.
The two top ranking gene set highlighted in blue were shown in supplementary figure 3a.
Related to Supplementary Figure 3.
Legend:
Size: number of genes in gene set
ES: Enrichment score
NES: Normalized enrichment score
NOM p-val: Nominal p-value from GSEA
FDR q-val: False discovery rate q-value (correction for multiple comparison)
FWER q-val: Family wise error rate p-value (more stringent correction for multiple comparison)
For further details please see: http://www.broadinstitute.org/gsea/index.jsp
GENE SET NAME	SIZE	ES	NES	NOM p-val	FDR q-val	FWER p-val
REACTOME_DNA_REPLICATION	180	-0.750617	-3.36748	0	0	0
REACTOME_MITOTIC_M_M_G1_PHASES	161	-0.756811	-3.3121	0	0	0
REACTOME_CELL_CYCLE_MITOTIC	298	-0.687206	-3.20963	0	0	0
REACTOME_MITOTIC_PROMETAPHASE	84	-0.781025	-3.12101	0	0	0
REACTOME_S_PHASE	98	-0.725196	-2.95396	0	0	0
REACTOME_G1_S_TRANSITION	100	-0.713274	-2.87006	0	0	0
REACTOME_SYNTHESIS_OF_DNA	83	-0.724882	-2.81532	0	0	0
REACTOME_MITOTIC_G1_G1_S_PHASES	124	-0.658815	-2.81086	0	0	0
REACTOME_M_G1_TRANSITION	73	-0.73616	-2.80854	0	0	0
REACTOME_CELL_CYCLE	386	-0.579986	-2.80669	0	0	0
REACTOME_DNA_STRAND_ELONGATION	28	-0.87516	-2.77486	0	0	0
KEGG_DNA_REPLICATION	35	-0.825108	-2.70063	0	0	0
REACTOME_ACTIVATION_OF_THE_PRE_REPLICATIVE_COMPLEX	24	-0.883292	-2.68503	0	0	0
REACTOME_G2_M_CHECKPOINTS	36	-0.808723	-2.68412	0	0	0
PID_PLK1_PATHWAY	42	-0.771523	-2.66506	0	0	0
REACTOME_CELL_CYCLE_CHECKPOINTS	110	-0.641746	-2.62695	0	0	0
REACTOME_E2F_MEDIATED_REGULATION_OF_DNA_REPLICATION	26	-0.833174	-2.59451	0	0	0
REACTOME_REGULATION_OF_MITOTIC_CELL_CYCLE	79	-0.667396	-2.55424	0	0	0
REACTOME_ASSEMBLY_OF_THE_PRE_REPLICATIVE_COMPLEX	58	-0.70194	-2.54389	0	0	0
REACTOME_ACTIVATION_OF_ATR_IN_RESPONSE_TO_REPLICATION_STRESS	30	-0.800968	-2.54204	0	0	0
REACTOME_EXTENSION_OF_TELOMERES	25	-0.791427	-2.48153	0	0	0
PID_FANCONI_PATHWAY	43	-0.720162	-2.46662	0	0	0
PID_ATR_PATHWAY	38	-0.733442	-2.45845	0	0	0
REACTOME_MITOCHONDRIAL_PROTEIN_IMPORT	49	-0.686822	-2.434	0	0	0
REACTOME_ORC1_REMOVAL_FROM_CHROMATIN	60	-0.659971	-2.42378	0	0	0
PID_AURORA_B_PATHWAY	39	-0.712635	-2.4199	0	0	0
KEGG_CELL_CYCLE	115	-0.591089	-2.41899	0	0	0
REACTOME_APC_C_CDH1_MEDIATED_DEGRADATION_OF_CDC20_AND_OTHER_APC_C_CDH1_TARGETED_PROTEINS_IN_LATE_MITOSIS_EARLY_G1	68	-0.621086	-2.37949	0	0	0
PID_FOXM1PATHWAY	39	-0.699844	-2.377	0	0	0
REACTOME_PROCESSING_OF_CAPPED_INTRON_CONTAINING_PRE_MRNA	120	-0.555011	-2.3332	0	0	0
REACTOME_MITOTIC_G2_G2_M_PHASES	73	-0.605237	-2.31379	0	2.59467e-05	0.001
REACTOME_G1_S_SPECIFIC_TRANSCRIPTION	15	-0.861852	-2.31312	0	2.51359e-05	0.001
REACTOME_CYCLIN_E_ASSOCIATED_EVENTS_DURING_G1_S_TRANSITION_	62	-0.622429	-2.3048	0	4.78551e-05	0.002
PID_AURORA_A_PATHWAY	31	-0.705614	-2.30442	0	4.64476e-05	0.002
REACTOME_APC_C_CDC20_MEDIATED_DEGRADATION_OF_MITOTIC_PROTEINS	68	-0.610338	-2.30429	0	4.51205e-05	0.002
REACTOME_NEP_NS2_INTERACTS_WITH_THE_CELLULAR_EXPORT_MACHINERY	27	-0.734612	-2.28886	0	6.4578e-05	0.003
REACTOME_METABOLISM_OF_NON_CODING_RNA	46	-0.6471	-2.28007	0	6.28327e-05	0.003
REACTOME_REGULATION_OF_GLUCOKINASE_BY_GLUCOKINASE_REGULATORY_PROTEIN	27	-0.72006	-2.26138	0	6.11792e-05	0.003
KEGG_BASE_EXCISION_REPAIR	32	-0.675598	-2.22323	0	9.9104e-05	0.005
REACTOME_LAGGING_STRAND_SYNTHESIS	18	-0.800123	-2.2121	0	9.66264e-05	0.005
REACTOME_DNA_REPAIR	105	-0.544291	-2.2069	0	0.00011214	0.006
REACTOME_CDT1_ASSOCIATION_WITH_THE_CDC6_ORC_ORIGIN_COMPLEX	49	-0.620356	-2.19293	0	0.000127728	0.007
REACTOME_TRANSPORT_OF_RIBONUCLEOPROTEINS_INTO_THE_HOST_NUCLEUS	27	-0.698275	-2.18283	0	0.000143565	0.008
REACTOME_TRANSPORT_OF_MATURE_TRANSCRIPT_TO_CYTOPLASM	45	-0.6249	-2.18163	0	0.000140303	0.008
KEGG_PYRIMIDINE_METABOLISM	93	-0.551855	-2.17254	0	0.000153588	0.009
REACTOME_GLUTATHIONE_CONJUGATION	23	-0.716535	-2.16129	0	0.000182997	0.011
REACTOME_MRNA_PROCESSING	140	-0.504138	-2.15794	0	0.000179104	0.011
REACTOME_GLYCOLYSIS	28	-0.69825	-2.15531	0	0.000192267	0.012
REACTOME_INTERACTIONS_OF_VPR_WITH_HOST_CELLULAR_PROTEINS	32	-0.660069	-2.14969	0	0.000188343	0.012
REACTOME_TRANSPORT_OF_MATURE_MRNA_DERIVED_FROM_AN_INTRONLESS_TRANSCRIPT	33	-0.644084	-2.13133	0	0.000291818	0.018
REACTOME_SCFSKP2_MEDIATED_DEGRADATION_OF_P27_P21	53	-0.591967	-2.12572	0	0.000286096	0.018
REACTOME_CDK_MEDIATED_PHOSPHORYLATION_AND_REMOVAL_OF_CDC6	47	-0.603421	-2.10992	0	0.000417332	0.027
REACTOME_APC_CDC20_MEDIATED_DEGRADATION_OF_NEK2A	24	-0.697571	-2.10489	0	0.00042435	0.028
REACTOME_KINESINS	21	-0.717507	-2.10214	0.00246305	0.000430842	0.029
PID_E2F_PATHWAY	68	-0.550202	-2.09244	0	0.000479372	0.032
REACTOME_GLUCOSE_TRANSPORT	38	-0.629669	-2.08742	0	0.000498099	0.034
REACTOME_HOST_INTERACTIONS_OF_HIV_FACTORS	123	-0.487811	-2.08643	0	0.00048936	0.034
REACTOME_MRNA_SPLICING	91	-0.521996	-2.08436	0	0.000494076	0.035
PID_BARD1PATHWAY	29	-0.673099	-2.08015	0	0.000525334	0.038
REACTOME_SCF_BETA_TRCP_MEDIATED_DEGRADATION_OF_EMI1	49	-0.592079	-2.07243	0	0.000578456	0.043
REACTOME_GLUCOSE_METABOLISM	66	-0.546818	-2.06991	0	0.000593165	0.045
KEGG_RNA_DEGRADATION	55	-0.569432	-2.06572	0	0.000622233	0.048
REACTOME_INHIBITION_OF_THE_PROTEOLYTIC_ACTIVITY_OF_APC_C_REQUIRED_FOR_THE_ONSET_OF_ANAPHASE_BY_MITOTIC_SPINDLE_CHECKPOINT_COMPONENTS	21	-0.679213	-2.03664	0.0023753	0.000998357	0.078
KEGG_OXIDATIVE_PHOSPHORYLATION	111	-0.494784	-2.01986	0	0.00113965	0.09
REACTOME_GLUCONEOGENESIS	32	-0.639731	-2.01801	0.0025641	0.00113391	0.091
REACTOME_HIV_LIFE_CYCLE	117	-0.478817	-2.01542	0	0.00112817	0.092
REACTOME_P53_INDEPENDENT_G1_S_DNA_DAMAGE_CHECKPOINT	50	-0.571072	-2.01269	0	0.00114652	0.095
REACTOME_METABOLISM_OF_NUCLEOTIDES	69	-0.53482	-2.00854	0	0.00118583	0.1
KEGG_MISMATCH_REPAIR	22	-0.676914	-1.9773	0	0.001803	0.149
REACTOME_TRNA_AMINOACYLATION	41	-0.569935	-1.97368	0	0.00187583	0.156
REACTOME_HIV_INFECTION	196	-0.434632	-1.96588	0	0.0019707	0.166
REACTOME_FANCONI_ANEMIA_PATHWAY	21	-0.663596	-1.96359	0	0.00199747	0.171
REACTOME_RESPIRATORY_ELECTRON_TRANSPORT_ATP_SYNTHESIS_BY_CHEMIOSMOTIC_COUPLING_AND_HEAT_PRODUCTION_BY_UNCOUPLING_PROTEINS_	75	-0.505471	-1.95632	0	0.00214584	0.184
KEGG_OOCYTE_MEIOSIS	110	-0.47509	-1.95539	0	0.00215889	0.188
KEGG_PENTOSE_PHOSPHATE_PATHWAY	26	-0.62757	-1.94652	0.0025641	0.00234184	0.2
REACTOME_DESTABILIZATION_OF_MRNA_BY_KSRP	17	-0.697794	-1.94381	0	0.00243237	0.208
KEGG_SPLICEOSOME	111	-0.463233	-1.93865	0	0.00247982	0.213
REACTOME_TRANSCRIPTION_COUPLED_NER_TC_NER	42	-0.552663	-1.93333	0.00271739	0.00257872	0.224
REACTOME_DOUBLE_STRAND_BREAK_REPAIR	24	-0.633219	-1.92418	0	0.00294398	0.256
REACTOME_LATE_PHASE_OF_HIV_LIFE_CYCLE	101	-0.467087	-1.91246	0	0.00334837	0.289
KEGG_GLYCOLYSIS_GLUCONEOGENESIS	62	-0.520364	-1.91195	0	0.00330703	0.289
KEGG_HOMOLOGOUS_RECOMBINATION	25	-0.624033	-1.91129	0	0.00331328	0.291
KEGG_PROGESTERONE_MEDIATED_OOCYTE_MATURATION	84	-0.485628	-1.90915	0	0.003375	0.301
REACTOME_RESPIRATORY_ELECTRON_TRANSPORT	60	-0.504056	-1.89127	0	0.00412552	0.365
REACTOME_MRNA_SPLICING_MINOR_PATHWAY	38	-0.552285	-1.88294	0	0.0045714	0.402
REACTOME_RESOLUTION_OF_AP_SITES_VIA_THE_MULTIPLE_NUCLEOTIDE_PATCH_REPLACEMENT_PATHWAY	16	-0.683528	-1.88126	0.00777202	0.00459687	0.406
REACTOME_G0_AND_EARLY_G1	23	-0.639449	-1.87635	0.00249377	0.00482563	0.421
KEGG_PROTEASOME	44	-0.53121	-1.8642	0	0.00546829	0.464
REACTOME_HOMOLOGOUS_RECOMBINATION_REPAIR_OF_REPLICATION_INDEPENDENT_DOUBLE_STRAND_BREAKS	17	-0.680251	-1.86314	0	0.00547653	0.469
REACTOME_REGULATION_OF_ORNITHINE_DECARBOXYLASE_ODC	48	-0.522175	-1.86258	0	0.00546839	0.473
BIOCARTA_G2_PATHWAY	23	-0.614731	-1.84442	0.00512821	0.00657347	0.535
REACTOME_CHOLESTEROL_BIOSYNTHESIS	23	-0.60001	-1.83495	0.00738916	0.00713213	0.56
REACTOME_DESTABILIZATION_OF_MRNA_BY_TRISTETRAPROLIN_TTP	17	-0.638192	-1.83352	0.0171569	0.00723433	0.571
REACTOME_BASE_EXCISION_REPAIR	18	-0.65008	-1.82788	0.00507614	0.00761485	0.59
REACTOME_ANTIVIRAL_MECHANISM_BY_IFN_STIMULATED_GENES	64	-0.490175	-1.82745	0	0.00758155	0.592
REACTOME_CHROMOSOME_MAINTENANCE	113	-0.439782	-1.82411	0	0.00782934	0.609
KEGG_ONE_CARBON_POOL_BY_FOLATE	17	-0.648375	-1.81928	0.00767263	0.00818683	0.631
REACTOME_DESTABILIZATION_OF_MRNA_BY_AUF1_HNRNP_D0	52	-0.496852	-1.81272	0.00280112	0.00852232	0.65
REACTOME_TCA_CYCLE_AND_RESPIRATORY_ELECTRON_TRANSPORT	114	-0.441678	-1.80578	0	0.00908819	0.675
REACTOME_AUTODEGRADATION_OF_CDH1_BY_CDH1_APC_C	60	-0.47868	-1.79167	0	0.0102353	0.719
REACTOME_VIF_MEDIATED_DEGRADATION_OF_APOBEC3G	51	-0.502357	-1.78724	0	0.0105435	0.734
REACTOME_P53_DEPENDENT_G1_DNA_DAMAGE_RESPONSE	55	-0.487202	-1.77705	0.0030581	0.0115942	0.777
KEGG_AMINOACYL_TRNA_BIOSYNTHESIS	41	-0.524964	-1.77182	0.00271739	0.0120465	0.795
KEGG_GLUTATHIONE_METABOLISM	50	-0.484464	-1.76963	0	0.0122458	0.802
REACTOME_PYRIMIDINE_METABOLISM	23	-0.594656	-1.74941	0.00255754	0.0150394	0.867
REACTOME_NUCLEOTIDE_EXCISION_REPAIR	48	-0.496978	-1.73861	0.00549451	0.016431	0.894
REACTOME_CROSS_PRESENTATION_OF_SOLUBLE_EXOGENOUS_ANTIGENS_ENDOSOMES	48	-0.494749	-1.73695	0	0.0165136	0.896
REACTOME_AUTODEGRADATION_OF_THE_E3_UBIQUITIN_LIGASE_COP1	49	-0.486234	-1.73253	0.00884956	0.0169939	0.904
REACTOME_RECRUITMENT_OF_MITOTIC_CENTROSOME_PROTEINS_AND_COMPLEXES	58	-0.476525	-1.72869	0.00920245	0.0174084	0.911
BIOCARTA_ATRBRCA_PATHWAY	21	-0.595002	-1.72605	0.0197531	0.0176776	0.912
KEGG_CITRATE_CYCLE_TCA_CYCLE	32	-0.540777	-1.71608	0.0153453	0.0191102	0.929
REACTOME_CLEAVAGE_OF_GROWING_TRANSCRIPT_IN_THE_TERMINATION_REGION_	34	-0.521862	-1.70275	0.0110193	0.0212245	0.947
KEGG_BUTANOATE_METABOLISM	34	-0.529375	-1.69996	0.00487805	0.0215093	0.951
REACTOME_SYNTHESIS_AND_INTERCONVERSION_OF_NUCLEOTIDE_DI_AND_TRIPHOSPHATES	19	-0.597689	-1.69883	0.022779	0.0214969	0.952
REACTOME_REGULATION_OF_MRNA_STABILITY_BY_PROTEINS_THAT_BIND_AU_RICH_ELEMENTS	83	-0.428099	-1.69842	0	0.0214054	0.952
KEGG_PYRUVATE_METABOLISM	40	-0.506153	-1.69811	0.00795756	0.02128	0.953
REACTOME_DEADENYLATION_DEPENDENT_MRNA_DECAY	47	-0.486036	-1.69472	0.00566572	0.0217126	0.961
REACTOME_METABOLISM_OF_RNA	259	-0.365508	-1.69392	0	0.0216386	0.961
REACTOME_APC_C_CDC20_MEDIATED_DEGRADATION_OF_CYCLIN_B	21	-0.588682	-1.69303	0.0097561	0.0215978	0.962
KEGG_NUCLEOTIDE_EXCISION_REPAIR	43	-0.489253	-1.68175	0.0104439	0.023485	0.973
KEGG_ARGININE_AND_PROLINE_METABOLISM	53	-0.468102	-1.67884	0.00265252	0.0237806	0.975
KEGG_PURINE_METABOLISM	150	-0.389089	-1.67784	0	0.0238406	0.977
REACTOME_GLOBAL_GENOMIC_NER_GG_NER	33	-0.514782	-1.67738	0.0104439	0.0237158	0.977
REACTOME_MRNA_CAPPING	28	-0.533991	-1.67684	0.0184211	0.0236162	0.977
REACTOME_PROCESSING_OF_CAPPED_INTRONLESS_PRE_MRNA	22	-0.561219	-1.67487	0.0257069	0.0237402	0.979
REACTOME_MITOCHONDRIAL_TRNA_AMINOACYLATION	21	-0.584607	-1.67285	0.0078329	0.0239548	0.982
REACTOME_LOSS_OF_NLP_FROM_MITOTIC_CENTROSOMES	51	-0.477531	-1.65761	0.00842697	0.0268089	0.987
REACTOME_TRIGLYCERIDE_BIOSYNTHESIS	38	-0.481181	-1.65555	0.0164835	0.0269726	0.988
REACTOME_AMINO_ACID_TRANSPORT_ACROSS_THE_PLASMA_MEMBRANE	31	-0.509719	-1.6471	0.015544	0.0284673	0.99
REACTOME_CYTOSOLIC_TRNA_AMINOACYLATION	23	-0.550111	-1.64569	0.0191847	0.0285383	0.99
PID_ATM_PATHWAY	33	-0.517102	-1.6455	0.00744417	0.0283742	0.99
BIOCARTA_PROTEASOME_PATHWAY	27	-0.521007	-1.64464	0.0176322	0.0283464	0.99
PID_P73PATHWAY	75	-0.426259	-1.63893	0.00628931	0.0293793	0.993
PID_CIRCADIANPATHWAY	15	-0.602703	-1.62703	0.0333333	0.0321753	0.998
REACTOME_INFLUENZA_LIFE_CYCLE	137	-0.376908	-1.6195	0.00352113	0.0338137	0.998
REACTOME_FACTORS_INVOLVED_IN_MEGAKARYOCYTE_DEVELOPMENT_AND_PLATELET_PRODUCTION	120	-0.3861	-1.61898	0	0.0336768	0.998
KEGG_TRYPTOPHAN_METABOLISM	39	-0.476509	-1.61833	0.00742574	0.0335771	0.998
REACTOME_POST_CHAPERONIN_TUBULIN_FOLDING_PATHWAY	17	-0.587624	-1.61679	0.0305344	0.0337411	0.998
KEGG_FRUCTOSE_AND_MANNOSE_METABOLISM	34	-0.48818	-1.61192	0.0167131	0.0348175	0.998
SA_G1_AND_S_PHASES	15	-0.609538	-1.60625	0.0364963	0.0360504	0.998
KEGG_AMINO_SUGAR_AND_NUCLEOTIDE_SUGAR_METABOLISM	43	-0.456461	-1.60268	0.0126582	0.0367316	0.998
REACTOME_ACTIVATION_OF_NF_KAPPAB_IN_B_CELLS	60	-0.429674	-1.59351	0.00546448	0.0389424	0.998
KEGG_TERPENOID_BACKBONE_BIOSYNTHESIS	15	-0.588201	-1.58092	0.0448113	0.0426349	0.999
REACTOME_FORMATION_OF_TUBULIN_FOLDING_INTERMEDIATES_BY_CCT_TRIC	20	-0.537383	-1.58033	0.015544	0.0425156	0.999
REACTOME_PHOSPHORYLATION_OF_THE_APC_C	19	-0.563602	-1.57925	0.0258216	0.0425382	0.999
REACTOME_EARLY_PHASE_OF_HIV_LIFE_CYCLE	16	-0.574418	-1.57294	0.0252525	0.0442986	0.999
REACTOME_RNA_POL_III_CHAIN_ELONGATION	15	-0.575186	-1.55488	0.0488372	0.0502569	0.999
KEGG_VALINE_LEUCINE_AND_ISOLEUCINE_DEGRADATION	44	-0.441717	-1.54222	0.0206718	0.0543311	1
REACTOME_RNA_POL_II_TRANSCRIPTION	93	-0.380821	-1.53878	0.00940439	0.0553205	1
REACTOME_ER_PHAGOSOME_PATHWAY	59	-0.412718	-1.53857	0.0160256	0.0550334	1
REACTOME_MICRORNA_MIRNA_BIOGENESIS	20	-0.528287	-1.53629	0.032634	0.0555106	1
REACTOME_REGULATION_OF_APOPTOSIS	57	-0.412859	-1.53434	0.01983	0.0559351	1
KEGG_PARKINSONS_DISEASE	107	-0.374304	-1.53122	0.00296736	0.0568478	1
REACTOME_SIGNALING_BY_WNT	62	-0.411944	-1.51628	0.0335196	0.0624905	1
KEGG_LYSINE_DEGRADATION	44	-0.435357	-1.51518	0.0265252	0.0624686	1
KEGG_GLYOXYLATE_AND_DICARBOXYLATE_METABOLISM	16	-0.54299	-1.51146	0.0537897	0.0635131	1
REACTOME_FORMATION_OF_THE_HIV1_EARLY_ELONGATION_COMPLEX	32	-0.467279	-1.51136	0.037037	0.0631482	1
REACTOME_METABOLISM_OF_AMINO_ACIDS_AND_DERIVATIVES	196	-0.33833	-1.50815	0	0.0640289	1
REACTOME_LATENT_INFECTION_OF_HOMO_SAPIENS_WITH_MYCOBACTERIUM_TUBERCULOSIS	32	-0.467145	-1.50545	0.0229008	0.0647042	1
REACTOME_CITRIC_ACID_CYCLE_TCA_CYCLE	23	-0.512861	-1.50325	0.0407674	0.0651874	1
REACTOME_SYNTHESIS_OF_BILE_ACIDS_AND_BILE_SALTS_VIA_7ALPHA_HYDROXYCHOLESTEROL	15	-0.565557	-1.502	0.0403023	0.0652552	1
BIOCARTA_CELLCYCLE_PATHWAY	22	-0.515667	-1.50195	0.0497238	0.0648665	1
REACTOME_TRANSFERRIN_ENDOCYTOSIS_AND_RECYCLING	25	-0.49073	-1.49864	0.0482233	0.0660359	1
PID_MYC_ACTIVPATHWAY	79	-0.380404	-1.4915	0.0127389	0.0687492	1
REACTOME_FORMATION_OF_RNA_POL_II_ELONGATION_COMPLEX_	43	-0.430515	-1.4913	0.0273224	0.0684258	1
REACTOME_INSULIN_RECEPTOR_RECYCLING	23	-0.491549	-1.47568	0.0441177	0.0754111	1
REACTOME_AMINO_ACID_AND_OLIGOPEPTIDE_SLC_TRANSPORTERS	49	-0.4161	-1.46918	0.0518732	0.0779891	1
REACTOME_MRNA_DECAY_BY_5_TO_3_EXORIBONUCLEASE	15	-0.546038	-1.46815	0.0537897	0.0781037	1
KEGG_RNA_POLYMERASE	27	-0.465082	-1.45649	0.0647668	0.0836519	1
KEGG_P53_SIGNALING_PATHWAY	67	-0.375731	-1.44821	0.0327381	0.0876094	1
KEGG_BIOSYNTHESIS_OF_UNSATURATED_FATTY_ACIDS	22	-0.489176	-1.44569	0.0651629	0.088672	1
REACTOME_MRNA_3_END_PROCESSING	25	-0.480439	-1.43691	0.0704961	0.0931806	1
PID_RB_1PATHWAY	65	-0.383125	-1.43226	0.0349854	0.0952641	1
KEGG_CYSTEINE_AND_METHIONINE_METABOLISM	34	-0.42615	-1.43034	0.0416667	0.0958559	1
REACTOME_RNA_POL_III_TRANSCRIPTION_INITIATION_FROM_TYPE_2_PROMOTER	21	-0.479695	-1.42742	0.0867347	0.0970411	1
REACTOME_ELONGATION_ARREST_AND_RECOVERY	31	-0.440823	-1.42696	0.0739857	0.0967511	1
REACTOME_RNA_POL_III_TRANSCRIPTION_TERMINATION	17	-0.512217	-1.42548	0.0833333	0.0969854	1
REACTOME_CONVERSION_FROM_APC_C_CDC20_TO_APC_C_CDH1_IN_LATE_ANAPHASE	19	-0.502893	-1.41052	0.111406	0.105673	1
REACTOME_G1_PHASE	35	-0.43721	-1.40974	0.0762463	0.105486	1
REACTOME_RNA_POL_III_TRANSCRIPTION_INITIATION_FROM_TYPE_3_PROMOTER	24	-0.46829	-1.40089	0.0835443	0.11077	1
REACTOME_DESTABILIZATION_OF_MRNA_BY_BRF1	17	-0.488574	-1.37629	0.113636	0.127044	1
KEGG_HUNTINGTONS_DISEASE	164	-0.312985	-1.36742	0.0144404	0.132799	1
KEGG_STEROID_BIOSYNTHESIS	16	-0.495842	-1.36065	0.127877	0.137477	1
REACTOME_PROTEIN_FOLDING	51	-0.372811	-1.35286	0.0617978	0.142764	1
REACTOME_PROTEOLYTIC_CLEAVAGE_OF_SNARE_COMPLEX_PROTEINS	17	-0.486934	-1.34717	0.111702	0.146289	1
REACTOME_ABORTIVE_ELONGATION_OF_HIV1_TRANSCRIPT_IN_THE_ABSENCE_OF_TAT	22	-0.461821	-1.34383	0.115479	0.148094	1
REACTOME_PREFOLDIN_MEDIATED_TRANSFER_OF_SUBSTRATE_TO_CCT_TRIC	26	-0.433555	-1.34019	0.0983607	0.150408	1
REACTOME_PYRUVATE_METABOLISM_AND_CITRIC_ACID_TCA_CYCLE	44	-0.389815	-1.33932	0.0931507	0.150328	1
REACTOME_IRON_UPTAKE_AND_TRANSPORT	36	-0.402429	-1.32978	0.112948	0.157683	1
REACTOME_AMINO_ACID_SYNTHESIS_AND_INTERCONVERSION_TRANSAMINATION	16	-0.485892	-1.32861	0.154229	0.157739	1
KEGG_TYROSINE_METABOLISM	42	-0.38324	-1.31202	0.103896	0.171375	1
BIOCARTA_MTA3_PATHWAY	18	-0.463968	-1.30975	0.137845	0.172513	1
REACTOME_ENOS_ACTIVATION_AND_REGULATION	19	-0.458675	-1.3021	0.162562	0.178696	1
KEGG_DRUG_METABOLISM_OTHER_ENZYMES	48	-0.370479	-1.30084	0.101695	0.178938	1
BIOCARTA_G1_PATHWAY	27	-0.416903	-1.29879	0.132316	0.179971	1
REACTOME_BOTULINUM_NEUROTOXICITY	19	-0.450855	-1.28754	0.166253	0.189518	1
REACTOME_FATTY_ACYL_COA_BIOSYNTHESIS	18	-0.465732	-1.28455	0.15942	0.191536	1
KEGG_BETA_ALANINE_METABOLISM	22	-0.427916	-1.28181	0.160804	0.193212	1
REACTOME_RNA_POL_II_PRE_TRANSCRIPTION_EVENTS	59	-0.345298	-1.2807	0.0928144	0.193348	1
REACTOME_GLYCOGEN_BREAKDOWN_GLYCOGENOLYSIS	17	-0.464494	-1.27949	0.1775	0.193524	1
KEGG_FATTY_ACID_METABOLISM	40	-0.373265	-1.27863	0.121294	0.193351	1
REACTOME_MHC_CLASS_II_ANTIGEN_PRESENTATION	87	-0.324721	-1.27268	0.0776119	0.198412	1
REACTOME_SIGNALING_BY_THE_B_CELL_RECEPTOR_BCR	119	-0.302908	-1.27256	0.0629139	0.197544	1
PID_P53REGULATIONPATHWAY	57	-0.344756	-1.26489	0.0851064	0.204369	1
REACTOME_METABOLISM_OF_MRNA	216	-0.281871	-1.26255	0.0476191	0.20576	1
REACTOME_SLC_MEDIATED_TRANSMEMBRANE_TRANSPORT	241	-0.272344	-1.25425	0.0286885	0.213113	1
REACTOME_INTRINSIC_PATHWAY	15	-0.461804	-1.23899	0.2	0.2289	1
REACTOME_METABOLISM_OF_CARBOHYDRATES	238	-0.266114	-1.23185	0.0472103	0.235722	1
REACTOME_METABOLISM_OF_VITAMINS_AND_COFACTORS	50	-0.339347	-1.22014	0.16792	0.24844	1
REACTOME_RNA_POL_II_TRANSCRIPTION_PRE_INITIATION_AND_PROMOTER_OPENING	39	-0.353575	-1.21246	0.167123	0.256108	1
REACTOME_RNA_POL_III_TRANSCRIPTION	31	-0.375905	-1.20234	0.195122	0.267702	1
KEGG_ALZHEIMERS_DISEASE	152	-0.278534	-1.19369	0.110727	0.277394	1
REACTOME_REGULATORY_RNA_PATHWAYS	23	-0.396264	-1.19043	0.226913	0.280584	1
PID_FOXOPATHWAY	47	-0.333283	-1.18534	0.187861	0.286261	1
REACTOME_DOWNSTREAM_SIGNALING_EVENTS_OF_B_CELL_RECEPTOR_BCR	90	-0.291926	-1.18059	0.153374	0.291407	1
REACTOME_INSULIN_SYNTHESIS_AND_PROCESSING	21	-0.398308	-1.15902	0.264624	0.320417	1
BIOCARTA_PTDINS_PATHWAY	23	-0.388799	-1.15422	0.244898	0.325863	1
REACTOME_ANTIGEN_PROCESSING_UBIQUITINATION_PROTEASOME_DEGRADATION	199	-0.259048	-1.15134	0.110656	0.328588	1
REACTOME_TRANSPORT_OF_INORGANIC_CATIONS_ANIONS_AND_AMINO_ACIDS_OLIGOPEPTIDES	94	-0.284066	-1.14674	0.202381	0.333815	1
REACTOME_TRANSMEMBRANE_TRANSPORT_OF_SMALL_MOLECULES	411	-0.234295	-1.14314	0.0643275	0.337855	1
PID_DNAPK_PATHWAY	16	-0.425349	-1.14299	0.28934	0.336579	1
REACTOME_PURINE_METABOLISM	31	-0.356272	-1.13757	0.25	0.343275	1
REACTOME_PYRUVATE_METABOLISM	18	-0.401901	-1.13475	0.284289	0.346048	1
KEGG_PROPANOATE_METABOLISM	33	-0.348363	-1.13386	0.272487	0.345849	1
KEGG_METABOLISM_OF_XENOBIOTICS_BY_CYTOCHROME_P450	70	-0.298039	-1.13172	0.239875	0.347593	1
BIOCARTA_CD40_PATHWAY	15	-0.407408	-1.13022	0.307895	0.348436	1
REACTOME_ANTIGEN_ACTIVATES_B_CELL_RECEPTOR_LEADING_TO_GENERATION_OF_SECOND_MESSENGERS	29	-0.351571	-1.11841	0.286385	0.364852	1
BIOCARTA_NO1_PATHWAY	30	-0.346545	-1.09985	0.308511	0.393173	1
BIOCARTA_MPR_PATHWAY	33	-0.32956	-1.09529	0.304878	0.399173	1
KEGG_RENIN_ANGIOTENSIN_SYSTEM	17	-0.410154	-1.0942	0.329787	0.399259	1
REACTOME_NITRIC_OXIDE_STIMULATES_GUANYLATE_CYCLASE	24	-0.352531	-1.07576	0.340483	0.429338	1
REACTOME_PHASE_II_CONJUGATION	69	-0.283756	-1.06588	0.331307	0.445259	1
BIOCARTA_EIF_PATHWAY	16	-0.400115	-1.06514	0.387173	0.444806	1
BIOCARTA_TNFR2_PATHWAY	18	-0.381861	-1.06107	0.397849	0.450276	1
REACTOME_FORMATION_OF_TRANSCRIPTION_COUPLED_NER_TC_NER_REPAIR_COMPLEX	28	-0.344049	-1.05886	0.359332	0.452484	1
KEGG_DRUG_METABOLISM_CYTOCHROME_P450	72	-0.265309	-1.04791	0.34375	0.471149	1
REACTOME_GLYCEROPHOSPHOLIPID_BIOSYNTHESIS	78	-0.266859	-1.04097	0.394322	0.48238	1
BIOCARTA_RACCYCD_PATHWAY	26	-0.331358	-1.02682	0.381963	0.507178	1
KEGG_SELENOAMINO_ACID_METABOLISM	26	-0.335598	-1.01654	0.417085	0.525628	1
REACTOME_PEROXISOMAL_LIPID_METABOLISM	20	-0.351373	-1.01526	0.444169	0.525846	1
ST_GAQ_PATHWAY	27	-0.325178	-1.01241	0.434426	0.529295	1
REACTOME_CD28_DEPENDENT_PI3K_AKT_SIGNALING	20	-0.349443	-1.01239	0.458853	0.527161	1
BIOCARTA_P53_PATHWAY	16	-0.362726	-1.00321	0.447867	0.543755	1
REACTOME_ACYL_CHAIN_REMODELLING_OF_PG	16	-0.364316	-0.98443	0.494845	0.580605	1
KEGG_CYTOSOLIC_DNA_SENSING_PATHWAY	55	-0.269108	-0.983952	0.466859	0.579181	1
PID_IL2_STAT5PATHWAY	30	-0.312108	-0.98286	0.44802	0.579083	1
REACTOME_EFFECTS_OF_PIP2_HYDROLYSIS	23	-0.33129	-0.972187	0.486076	0.598754	1
REACTOME_THROMBOXANE_SIGNALLING_THROUGH_TP_RECEPTOR	23	-0.328128	-0.967638	0.507772	0.605983	1
REACTOME_ANTIGEN_PROCESSING_CROSS_PRESENTATION	74	-0.245127	-0.960373	0.495652	0.618623	1
REACTOME_SYNTHESIS_OF_PA	27	-0.304758	-0.958257	0.539642	0.620674	1
BIOCARTA_ACTINY_PATHWAY	20	-0.326205	-0.940613	0.543081	0.655158	1
REACTOME_SYNTHESIS_OF_GLYCOSYLPHOSPHATIDYLINOSITOL_GPI	17	-0.334026	-0.920665	0.56383	0.695272	1
REACTOME_ASSOCIATION_OF_TRIC_CCT_WITH_TARGET_PROTEINS_DURING_BIOSYNTHESIS	27	-0.292917	-0.920199	0.560209	0.693562	1
REACTOME_REGULATION_OF_SIGNALING_BY_CBL	18	-0.317427	-0.908867	0.61461	0.714376	1
REACTOME_SYNTHESIS_OF_PIPS_AT_THE_GOLGI_MEMBRANE	16	-0.328038	-0.908718	0.542416	0.71188	1
BIOCARTA_PGC1A_PATHWAY	22	-0.305364	-0.906684	0.617284	0.713305	1
REACTOME_FORMATION_OF_INCISION_COMPLEX_IN_GG_NER	22	-0.310322	-0.904261	0.592486	0.715668	1
REACTOME_SULFUR_AMINO_ACID_METABOLISM	24	-0.300209	-0.903287	0.617801	0.715002	1
REACTOME_BRANCHED_CHAIN_AMINO_ACID_CATABOLISM	17	-0.319842	-0.894831	0.604762	0.7296	1
REACTOME_PKB_MEDIATED_EVENTS	27	-0.279466	-0.885803	0.643204	0.744857	1
KEGG_PORPHYRIN_AND_CHLOROPHYLL_METABOLISM	40	-0.264971	-0.879329	0.657534	0.755037	1
KEGG_ALANINE_ASPARTATE_AND_GLUTAMATE_METABOLISM	32	-0.268239	-0.878784	0.604113	0.753165	1
PID_INSULIN_GLUCOSE_PATHWAY	26	-0.279998	-0.871133	0.675325	0.765405	1
REACTOME_FORMATION_OF_FIBRIN_CLOT_CLOTTING_CASCADE	30	-0.273852	-0.867544	0.679452	0.769409	1
BIOCARTA_NO2IL12_PATHWAY	16	-0.318227	-0.864221	0.652913	0.773237	1
BIOCARTA_NFKB_PATHWAY	22	-0.285209	-0.854485	0.659091	0.789004	1
REACTOME_PI_METABOLISM	42	-0.245556	-0.850428	0.718919	0.793687	1
BIOCARTA_ACH_PATHWAY	16	-0.307655	-0.843471	0.700495	0.80352	1
REACTOME_COSTIMULATION_BY_THE_CD28_FAMILY	61	-0.227565	-0.840562	0.76776	0.805861	1
REACTOME_BIOSYNTHESIS_OF_THE_N_GLYCAN_PRECURSOR_DOLICHOL_LIPID_LINKED_OLIGOSACCHARIDE_LLO_AND_TRANSFER_TO_A_NASCENT_PROTEIN	28	-0.269284	-0.836073	0.728495	0.810966	1
BIOCARTA_HSP27_PATHWAY	15	-0.313956	-0.835635	0.704918	0.808681	1
ST_WNT_CA2_CYCLIC_GMP_PATHWAY	20	-0.291106	-0.832681	0.705722	0.810824	1
KEGG_INOSITOL_PHOSPHATE_METABOLISM	50	-0.231247	-0.820297	0.802857	0.829603	1
PID_LIS1PATHWAY	28	-0.257355	-0.813787	0.765013	0.837428	1
BIOCARTA_DC_PATHWAY	22	-0.2673	-0.799876	0.733167	0.856534	1
KEGG_PHENYLALANINE_METABOLISM	18	-0.277319	-0.797695	0.75174	0.856684	1
REACTOME_AMINE_COMPOUND_SLC_TRANSPORTERS	27	-0.253864	-0.78725	0.794195	0.869324	1
KEGG_ASCORBATE_AND_ALDARATE_METABOLISM	25	-0.252348	-0.772462	0.81282	0.887431	1
REACTOME_INFLUENZA_VIRAL_RNA_TRANSCRIPTION_AND_REPLICATION	103	-0.187293	-0.766962	0.926175	0.891829	1
PID_S1P_META_PATHWAY	20	-0.260516	-0.75795	0.798469	0.900292	1
REACTOME_ZINC_TRANSPORTERS	15	-0.282248	-0.755582	0.817961	0.900149	1
REACTOME_NA_CL_DEPENDENT_NEUROTRANSMITTER_TRANSPORTERS	17	-0.263043	-0.740864	0.82716	0.914859	1
KEGG_PROXIMAL_TUBULE_BICARBONATE_RECLAMATION	23	-0.237286	-0.731177	0.821429	0.92255	1
REACTOME_ACTIVATED_TAK1_MEDIATES_P38_MAPK_ACTIVATION	15	-0.26673	-0.714738	0.826633	0.936104	1
REACTOME_RNA_POL_I_TRANSCRIPTION_INITIATION	23	-0.233881	-0.707857	0.854054	0.939211	1
REACTOME_SYNTHESIS_OF_PIPS_AT_THE_PLASMA_MEMBRANE	26	-0.225458	-0.705886	0.8933	0.937772	1
KEGG_OLFACTORY_TRANSDUCTION	383	-0.145219	-0.703347	1	0.936753	1
REACTOME_METABOLISM_OF_STEROID_HORMONES_AND_VITAMINS_A_AND_D	35	-0.212157	-0.701991	0.910448	0.934738	1
KEGG_RIBOFLAVIN_METABOLISM	16	-0.258139	-0.693865	0.850254	0.938506	1
REACTOME_BETA_DEFENSINS	30	-0.2158	-0.681168	0.912596	0.945373	1
REACTOME_OLFACTORY_SIGNALING_PATHWAY	318	-0.142257	-0.67398	1	0.947387	1
KEGG_GLYCOSYLPHOSPHATIDYLINOSITOL_GPI_ANCHOR_BIOSYNTHESIS	25	-0.219077	-0.673597	0.927649	0.944439	1
REACTOME_ENDOGENOUS_STEROLS	15	-0.230309	-0.640399	0.90932	0.962206	1
REACTOME_DEFENSINS	39	-0.175843	-0.593404	0.986877	0.979591	1
REACTOME_INITIAL_TRIGGERING_OF_COMPLEMENT	15	-0.220994	-0.59211	0.945813	0.97671	1
PID_RHODOPSIN_PATHWAY	24	-0.154293	-0.465745	0.997531	0.996957	1
