# Supplementary material for: MITF and c-Jun antagonism interconnects melanoma dedifferentiation with pro-inflammatory cytokine responsiveness and myeloid cell recruitment
Source: Nat Commun. 2015 Nov 4;6:8755. doi: 10.1038/ncomms9755 (PMC4659938; doi:10.1038/ncomms9755)
Supplement: Supplementary Software 1 — R source codes [file ncomms9755-s9.txt]

##########################################################
#                                                        #
#   Supplementary Software - Riesenberg et al.           #
#                                                        #
##########################################################

#----------- loading required R packages ----------------

library("Biobase")
library("cgdsr")

# ---- Moving Average function ----------------------------------------------------------------------

#  see also http://www.cookbook-r.com/
#  free usage under creative commons licence http://creativecommons.org/licenses/by-sa/3.0/legalcode


movingAverage <- function(x, n=1, centered=FALSE) {
  
  if (centered) {
    before <- floor  ((n-1)/2)
    after  <- ceiling((n-1)/2)
  } else {
    before <- n-1
    after  <- 0
  }
  
  # Track the sum and count of number of non-NA items
  s     <- rep(0, length(x))
  count <- rep(0, length(x))
  
  # Add the centered data 
  new <- x
  # Add to count list wherever there isn't a 
  count <- count + !is.na(new)
  # Now replace NA_s with 0_s and add to total
  new[is.na(new)] <- 0
  s <- s + new
  
  # Add the data from before
  i <- 1
  while (i <= before) {
    # This is the vector with offset values to add
    new   <- c(rep(NA, i), x[1:(length(x)-i)])
    
    count <- count + !is.na(new)
    new[is.na(new)] <- 0
    s <- s + new
    
    i <- i+1
  }
  
  # Add the data from after
  i <- 1
  while (i <= after) {
    # This is the vector with offset values to add
    new   <- c(x[(i+1):length(x)], rep(NA, i))
    
    count <- count + !is.na(new)
    new[is.na(new)] <- 0
    s <- s + new
    
    i <- i+1
  }
  
  # return sum divided by count
  s/count
}

#-- Get skcm_tcga data using CGDS R package --------------------------------------------------------

# see also cBioportal http://www.cbioportal.org/cgds_r.jsp
 
# create CGDS object and connection to cBioportal
mycgds = CGDS("http://www.cbioportal.org/public-portal/")

# test Bioportal connection
test(mycgds)

# check list of cancer studies at server 
getCancerStudies(mycgds)[,1:2]

# check status and available data of skcm_tcga

tcga.cancer <- "skcm_tcga"

getGeneticProfiles(mycgds, tcga.cancer)[,1:2]
getCaseLists(mycgds, tcga.cancer)[,1:2]


# -- get gene expression data using getProfileData  ------------------------------------------------------------------------------


genetic_profile_id <-paste(tcga.cancer,"_rna_seq_v2_mrna", sep ="")
genetic_profile_id


case_list_id <- paste(tcga.cancer, "_rna_seq_v2_mrna", sep = "")
case_list_id

# enter genes of interest to retrieve via cBioportal

gene <- c("CD3E", "CD3D", "MITF", "MLANA", "CD14", "CSF1R", "JUN", "JUNB", "FOSL1", "AXL", "NGFR", "EGFR", "IL1B",
          "IL6","CCL20")

# get gene expression data frame 
gedf <- getProfileData(mycgds, gene, genetic_profile_id, case_list_id)


# check normalized gene expression data (read counts) and log2 transform (avoid negative values)

dim(gedf)
head(gedf)
gedf[gedf < 1] <- 1
gedf <- log2(gedf)
head(gedf)

# ----------------------------------------------------------------------------------------

# define gene used for ranking of samples
xSortGene <- gedf$MITF

xsort <- sort(xSortGene, decreasing = FALSE, index.return = TRUE)


# define dependent gene of interest
xDepGene <- gedf$JUN

xLeftGene <- xDepGene[xsort$ix] - median(xDepGene[xsort$ix])


# Moving average plot  ----------------------------------------------------------------------------


# step 1 ->  set parameters for dependent gene ---------------------------------------------------

  sample.width = 20 # change sample window size for moving average calculation
  laxis.col = "blue" # change colour of dependent gene
  x <- xLeftGene
  ylim.plot <- c(-1, 1.5) # change scale of dependent gene y-axis

# step 2 -> plot bars of dependent gene expression as background trace ---------------------------
  
  plot(x, col = "lightgrey", type = "h", lwd = 0.5, ylim = ylim.plot, xlab = "", ylab ="", axes = F)
  box(which = "plot")
  axis(side = 1, outer = F)

# step 3 -> plot moving average line for dependent gene -----------------------------------------

  axis(side = 2, col = laxis.col, col.axis = laxis.col, lwd = 2)
  abline(h = 0, col = "lightgrey", lwd = 0.5)
  lines(movingAverage(x, n = sample.width, centered =T), col = laxis.col, type = "l", lwd = 3)
  par(new=T)

# step 4 -> plot line for ranking gene ----------------------------------------------------------

  plot(xsort$x - median(xsort$x), col = "black", type = "l", lwd = 3, xlab = "", ylab ="", axes = F)
  axis(side = 4, col = "black", col.axis = "black", lwd = 2)
